# Supplementary material for: Many, but not all, lineage-specific genes can be explained by homology detection failure
Source: PLoS Biol. 2020 Nov 2;18(11):e3000862. doi: 10.1371/journal.pbio.3000862 (PMC7660931; doi:10.1371/journal.pbio.3000862)
Supplement: S1 Table — Distances were inferred from all BUSCOs with orthologs identifiable in each species group, as well as from 15 genes randomly selected from these BUSCOs. The “15 BUSCOs subset 1” distances were used for all main figures in the text. BUSCO, Benchmarking Universal Single Copy Ortholog. (XLSX) [file pbio.3000862.s001.xlsx]

## Sheet: Sheet1
Species	Inferred distance to S. cerevisiae (substitutions/site), 102 BUSCOs	Inferred distance to S. cerevisiae (substitutions/site), 15 BUSCOs subset 1	Inferred distance to S. cerevisiae (substitutions/site), 15 BUSCO subset 2
S. cerevisiae	0	0	0
S. paradoxus	0.05	0.05	0.05
S. mikatae	0.09	0.09	0.09
S. kudriavzevii	0.1	0.11	0.1
S. bayanus	0.11	0.12	0.11
S. castellii	0.36	0.39	0.44
K. waltii	0.49	0.49	0.51
A. gossypii	0.52	0.52	0.54
K. lactis	0.52	0.56	0.58
A. nidulans	1.02	0.9	0.99
S. pombe	1	0.92	0.95
Y. lipolytica	0.9	0.95	0.89
Species	Inferred distance to D. melanogaster (substitutions/site), 125 BUSCOs	Inferred distance to D. melanogaster (substitutions/site), 15 BUSCO subset 1	Inferred distance to D. melanogaster (substitutions/site), 15 BUSCO subset 2
D. melanogaster	0	0	0
D. simulans	0.02	0.02	0.02
D. sechelia	0.02	0.02	0.02
D. erecta	0.04	0.03	0.04
D. yakuba	0.04	0.03	0.04
D. pseudoobscura	0.14	0.13	0.11
D. persimilis	0.14	0.14	0.12
D. willistoni	0.16	0.14	0.16
D. virilis	0.17	0.15	0.15
D. grimshawi	0.18	0.16	0.16
D. mojavensis	0.18	0.18	0.17
M. domestica	0.3	0.27	0.29
C. capitata	0.31	0.28	0.33
A. aegypti	0.48	0.43	0.48
A. gambiae	0.49	0.46	0.5
Z. nevadensis	0.58	0.53	0.6
T. castaneum	0.58	0.54	0.58
A. mellifera	0.62	0.57	0.62
B. germanica	0.62	0.57	0.65
B. terrestris	0.62	0.57	0.63
B. mori	0.62	0.57	0.6
A. pisum	0.69	0.67	0.67
