# Supplementary material for: Many, but not all, lineage-specific genes can be explained by homology detection failure
Source: PLoS Biol. 2020 Nov 2;18(11):e3000862. doi: 10.1371/journal.pbio.3000862 (PMC7660931; doi:10.1371/journal.pbio.3000862)
Supplement: S3 Table — (XLSX) [file pbio.3000862.s003.xlsx]

## Sheet: Fungi lin 1 (outgroup S. cast)
Gene ID	P(detected | null model, t_castellii)
NP_001032571.3	1
NP_009606.1	1
NP_009706.3	1
NP_009844.4	1
NP_010214.2	1
NP_010327.3	1
NP_010857.1	1
NP_011398.3	1
NP_011878.1	1
NP_011922.1	1
NP_012027.1	1
NP_012318.1	1
NP_012417.1	1
NP_012496.1	1
NP_012497.3	1
NP_012813.1	1
NP_013143.1	0.96
NP_013183.1	1
NP_013450.1	1
NP_014203.1	1
NP_014379.3	0.99
NP_014532.1	0.99
NP_014820.1	1
NP_014927.3	1
NP_015101.1	0.96
NP_015124.1	0.99
NP_015352.1	1
NP_015403.1	1
NP_219498.1	1
NP_001018029.1	0.85
NP_001018033.3	0.82
NP_001032572.1	0.51
NP_001032573.1	0.09
NP_001032574.1	0
NP_001032577.1	0.57
NP_001257667.1	0.03
NP_001257669.1	0
NP_001257672.1	0.05
NP_001257673.1	0
NP_001257678.1	0
NP_001257680.1	0
NP_001257681.1	0
NP_001257683.1	0.01
NP_001257684.1	0
NP_001257687.1	0.06
NP_001257688.1	0
NP_001297596.1	0.15
NP_001333724.1	0
NP_001333725.1	0
NP_001335739.1	0
NP_001335742.1	0
NP_001335746.1	0
NP_001335749.1	0
NP_001335750.1	0
NP_001335751.1	0.06
NP_001335755.1	0
NP_001335757.1	0
NP_001335759.1	0
NP_001335763.1	0.02
NP_001335764.1	0
NP_001335765.1	0
NP_001335767.1	0
NP_001335771.1	0
NP_001335773.1	0
NP_001335774.1	0
NP_001335775.1	0
NP_001335777.1	0.28
NP_001335778.1	0
NP_001335779.1	0.01
NP_001335782.1	0.02
NP_001335785.1	0
NP_001335788.1	0
NP_001335791.1	0.02
NP_001335792.1	0
NP_001335794.1	0
NP_001335795.1	0
NP_001335797.1	0
NP_001335803.1	0.02
NP_001335804.1	0
NP_001335805.1	0
NP_001335807.1	0.04
NP_001335814.1	0
NP_001335815.1	0
NP_001335819.1	0
NP_001335820.1	0.01
NP_001335821.1	0
NP_001335823.1	0
NP_001335824.1	0.01
NP_001335825.1	0.43
NP_001335826.1	0.02
NP_009336.1	0.23
NP_009509.1	0
NP_009619.1	0
NP_009648.4	0
NP_009743.3	0
NP_009747.3	0
NP_010040.1	0.03
NP_010567.1	0
NP_010829.1	0.31
NP_010841.1	0.55
NP_010879.1	0
NP_010881.1	0
NP_011008.3	0.8
NP_011047.3	0
NP_011254.1	0
NP_011284.1	0.77
NP_011322.1	0
NP_011500.3	0.25
NP_011669.2	0.02
NP_012174.3	0.05
NP_012177.1	0.53
NP_012250.3	0.01
NP_012458.1	0
NP_012507.3	0.01
NP_012642.1	0.08
NP_012654.1	0.02
NP_012887.1	0.01
NP_012902.4	0.22
NP_013130.1	0.49
NP_013137.1	0.01
NP_013154.1	0.06
NP_013226.1	0
NP_013519.1	0
NP_013659.1	0.71
NP_013900.1	0.93
NP_014364.1	0.41
NP_014483.1	0.91
NP_014628.1	0.09
NP_014826.1	0
NP_014911.3	0.09
NP_015066.1	0
NP_015132.1	0.03
NP_015396.1	0.23
NP_015421.1	0
NP_065437.1	0.89
NP_076884.1	0.04
NP_076895.1	0.28
NP_076898.1	0.05
NP_076904.1	0.09
NP_076909.1	0.16
NP_116643.1	0.01
NP_116682.3	0
NP_878038.1	0
NP_878057.1	0
NP_878070.1	0
NP_878072.1	0
NP_878079.1	0
NP_878088.1	0
NP_878105.1	0.23
NP_878127.1	0.17
NP_878138.1	0
NP_878139.1	0.1
NP_878165.1	0.05
NP_878169.1	0.04
NP_976247.1	0.08

## Sheet: Fungi lin 2 (outgroup K. wal)
Gene ID	P(detected | null model, t_waltii)
NP_009632.2	1
NP_009706.3	0.98
NP_009818.3	1
NP_009844.4	1
NP_010214.2	1
NP_010857.1	1
NP_010889.1	1
NP_011394.1	0.97
NP_011398.3	0.98
NP_011810.1	1
NP_011878.1	1
NP_011922.1	1
NP_012144.1	0.96
NP_012318.1	1
NP_012496.1	1
NP_012497.3	1
NP_012813.1	0.99
NP_013027.4	1
NP_013075.1	1
NP_013183.1	1
NP_013450.1	0.98
NP_014401.1	1
NP_014481.1	0.99
NP_014795.1	0.97
NP_014820.1	1
NP_014857.3	0.99
NP_015352.1	1
NP_015403.1	1
NP_058137.1	1
NP_219498.1	1
NP_001018029.1	0.38
NP_001018033.3	0.38
NP_001032571.3	0.89
NP_001032572.1	0.07
NP_001032573.1	0
NP_001032574.1	0
NP_001032576.1	0.5
NP_001032577.1	0.18
NP_001032580.1	0.53
NP_001257667.1	0.01
NP_001257669.1	0
NP_001257672.1	0.02
NP_001257673.1	0
NP_001257678.1	0
NP_001257680.1	0
NP_001257681.1	0
NP_001257683.1	0.01
NP_001257684.1	0
NP_001257687.1	0.04
NP_001257688.1	0
NP_001297596.1	0.02
NP_001333724.1	0.01
NP_001333725.1	0
NP_001335739.1	0
NP_001335742.1	0
NP_001335746.1	0
NP_001335749.1	0
NP_001335750.1	0
NP_001335751.1	0.05
NP_001335755.1	0
NP_001335757.1	0
NP_001335759.1	0
NP_001335763.1	0
NP_001335764.1	0
NP_001335765.1	0
NP_001335767.1	0
NP_001335771.1	0
NP_001335773.1	0
NP_001335774.1	0
NP_001335775.1	0
NP_001335777.1	0.04
NP_001335778.1	0
NP_001335779.1	0.01
NP_001335782.1	0
NP_001335785.1	0
NP_001335788.1	0
NP_001335791.1	0
NP_001335792.1	0
NP_001335794.1	0
NP_001335795.1	0
NP_001335797.1	0
NP_001335803.1	0.01
NP_001335804.1	0
NP_001335805.1	0
NP_001335807.1	0.01
NP_001335814.1	0
NP_001335815.1	0
NP_001335819.1	0
NP_001335820.1	0
NP_001335821.1	0
NP_001335823.1	0
NP_001335824.1	0
NP_001335825.1	0.28
NP_001335826.1	0
NP_009336.1	0.1
NP_009509.1	0
NP_009569.1	0.33
NP_009606.1	0.7
NP_009619.1	0
NP_009648.4	0
NP_009743.3	0
NP_009747.3	0
NP_010040.1	0
NP_010058.1	0.26
NP_010084.1	0.07
NP_010327.3	0.65
NP_010561.1	0.87
NP_010567.1	0
NP_010829.1	0.23
NP_010841.1	0.37
NP_010842.1	0.94
NP_010879.1	0
NP_010881.1	0
NP_010898.1	0.95
NP_010952.3	0.06
NP_011008.3	0.09
NP_011047.3	0
NP_011113.3	0.27
NP_011254.1	0
NP_011284.1	0.09
NP_011322.1	0
NP_011500.3	0.03
NP_011549.1	0.25
NP_011669.2	0
NP_011752.4	0.86
NP_012023.1	0.92
NP_012027.1	0.62
NP_012114.1	0.73
NP_012174.3	0
NP_012177.1	0.13
NP_012250.3	0
NP_012391.1	0.11
NP_012417.1	0.94
NP_012458.1	0
NP_012492.1	0.79
NP_012507.3	0
NP_012642.1	0.01
NP_012654.1	0
NP_012887.1	0
NP_012902.4	0
NP_012930.2	0.01
NP_013051.1	0.82
NP_013078.1	0.88
NP_013110.1	0.57
NP_013130.1	0.01
NP_013137.1	0.01
NP_013143.1	0.56
NP_013154.1	0
NP_013226.1	0
NP_013255.1	0.34
NP_013400.1	0.4
NP_013519.1	0
NP_013558.3	0.73
NP_013659.1	0.03
NP_013738.1	0.92
NP_013743.1	0.95
NP_013867.1	0
NP_013899.1	0.08
NP_013900.1	0.75
NP_013922.1	0.2
NP_013978.1	0.22
NP_014191.2	0.15
NP_014203.1	0.37
NP_014204.2	0.32
NP_014253.3	0.08
NP_014364.1	0.09
NP_014379.3	0.87
NP_014483.1	0.56
NP_014532.1	0.91
NP_014618.1	0.11
NP_014628.1	0
NP_014687.1	0.86
NP_014826.1	0
NP_014829.3	0
NP_014890.1	0.45
NP_014911.3	0.04
NP_014927.3	0.91
NP_015041.1	0.35
NP_015066.1	0
NP_015101.1	0.84
NP_015124.1	0.17
NP_015132.1	0
NP_015162.1	0.02
NP_015195.1	0.82
NP_015330.1	0.52
NP_015396.1	0.08
NP_015421.1	0
NP_061492.1	0.93
NP_065437.1	0.1
NP_076884.1	0.01
NP_076895.1	0.14
NP_076898.1	0
NP_076904.1	0.07
NP_076909.1	0.12
NP_116643.1	0
NP_116682.3	0
NP_878038.1	0
NP_878057.1	0
NP_878070.1	0
NP_878072.1	0
NP_878079.1	0
NP_878088.1	0
NP_878098.1	0.49
NP_878105.1	0.15
NP_878127.1	0.1
NP_878138.1	0
NP_878139.1	0.07
NP_878165.1	0.01
NP_878169.1	0.04
NP_976247.1	0.01

## Sheet: Fungi lin 3 (outgroup A. nid)
Gene ID	P(detected | null model, t_nidulans)
NP_001335786.1	0.98
NP_009345.3	1
NP_009371.1	1
NP_009528.1	1
NP_009632.2	0.99
NP_009633.3	0.98
NP_009656.2	0.99
NP_009678.3	1
NP_009689.3	1
NP_009831.3	1
NP_009947.1	1
NP_010009.1	1
NP_010054.1	1
NP_010101.1	0.96
NP_010105.1	1
NP_010363.1	0.99
NP_010395.1	1
NP_010416.1	0.99
NP_010422.1	1
NP_010565.3	1
NP_010596.1	1
NP_010637.4	0.99
NP_010787.3	1
NP_010990.1	1
NP_011000.1	0.99
NP_011074.3	1
NP_011408.1	1
NP_011589.3	1
NP_011650.3	1
NP_011693.1	1
NP_011753.1	1
NP_011810.1	1
NP_011927.1	0.99
NP_012066.1	1
NP_012127.1	1
NP_012192.2	1
NP_012207.3	1
NP_012318.1	1
NP_012326.1	0.98
NP_012362.1	1
NP_012386.1	1
NP_012404.1	0.98
NP_012413.1	1
NP_012418.1	1
NP_012487.1	1
NP_012515.4	1
NP_012536.2	0.97
NP_012670.3	1
NP_012734.1	1
NP_012745.1	1
NP_012792.1	1
NP_012848.1	1
NP_013107.1	0.99
NP_013168.1	1
NP_013183.1	1
NP_013391.1	1
NP_013404.1	1
NP_013424.1	1
NP_013467.3	1
NP_013477.1	0.99
NP_013496.3	0.96
NP_013517.1	1
NP_013548.1	1
NP_013595.1	1
NP_013596.1	1
NP_013599.1	1
NP_013619.1	1
NP_013689.1	1
NP_013805.1	1
NP_013829.1	1
NP_013853.1	1
NP_013878.1	0.99
NP_013883.1	1
NP_013985.1	1
NP_013997.1	1
NP_014002.1	1
NP_014027.1	1
NP_014088.1	1
NP_014183.1	1
NP_014571.1	0.98
NP_014588.1	1
NP_014820.1	1
NP_014919.3	1
NP_015016.3	1
NP_015022.3	1
NP_015051.1	1
NP_015079.1	1
NP_015130.1	1
NP_015164.1	1
NP_015213.1	1
NP_015250.1	1
NP_015259.1	1
NP_015320.1	1
NP_015352.1	0.98
NP_015395.1	1
NP_015408.1	0.99
NP_015409.1	1
NP_015459.1	0.99
NP_058137.1	1
NP_116668.1	1
NP_116700.1	1
NP_219498.1	0.96
NP_878106.1	0.98
NP_001018029.1	0.01
NP_001018031.2	0
NP_001018033.3	0.01
NP_001032571.3	0.09
NP_001032572.1	0
NP_001032573.1	0
NP_001032574.1	0
NP_001032575.1	0.13
NP_001032576.1	0.01
NP_001032577.1	0.01
NP_001032578.1	0.05
NP_001032580.1	0.05
NP_001032582.1	0.02
NP_001035220.1	0
NP_001091638.1	0.94
NP_001257667.1	0
NP_001257668.1	0
NP_001257669.1	0
NP_001257672.1	0
NP_001257673.1	0
NP_001257674.1	0
NP_001257678.1	0
NP_001257680.1	0
NP_001257681.1	0
NP_001257683.1	0.01
NP_001257684.1	0
NP_001257687.1	0.01
NP_001257688.1	0
NP_001297596.1	0
NP_001333724.1	0
NP_001333725.1	0
NP_001335739.1	0
NP_001335742.1	0
NP_001335746.1	0
NP_001335749.1	0
NP_001335750.1	0
NP_001335751.1	0.01
NP_001335755.1	0
NP_001335757.1	0
NP_001335759.1	0
NP_001335763.1	0
NP_001335764.1	0
NP_001335765.1	0
NP_001335767.1	0
NP_001335771.1	0
NP_001335773.1	0
NP_001335774.1	0
NP_001335775.1	0
NP_001335777.1	0.01
NP_001335778.1	0
NP_001335779.1	0
NP_001335782.1	0
NP_001335785.1	0
NP_001335788.1	0
NP_001335791.1	0
NP_001335792.1	0
NP_001335794.1	0
NP_001335795.1	0
NP_001335797.1	0
NP_001335803.1	0
NP_001335804.1	0
NP_001335805.1	0
NP_001335807.1	0
NP_001335814.1	0
NP_001335815.1	0
NP_001335819.1	0
NP_001335820.1	0
NP_001335821.1	0
NP_001335823.1	0
NP_001335824.1	0
NP_001335825.1	0.08
NP_001335826.1	0
NP_009320.1	0.55
NP_009336.1	0.03
NP_009338.1	0
NP_009346.1	0
NP_009352.2	0.14
NP_009363.1	0.16
NP_009374.1	0
NP_009375.1	0.78
NP_009394.1	0.04
NP_009413.2	0.08
NP_009414.1	0.03
NP_009419.1	0
NP_009424.1	0.04
NP_009472.1	0
NP_009509.1	0
NP_009522.1	0.04
NP_009543.1	0.21
NP_009547.2	0.26
NP_009569.1	0.02
NP_009601.2	0.02
NP_009603.1	0.9
NP_009606.1	0
NP_009619.1	0
NP_009627.3	0
NP_009648.4	0
NP_009665.3	0.35
NP_009666.3	0
NP_009686.1	0.29
NP_009688.3	0.05
NP_009696.2	0.9
NP_009706.3	0.05
NP_009710.3	0
NP_009715.4	0.08
NP_009724.1	0.01
NP_009743.3	0
NP_009747.3	0
NP_009753.3	0.09
NP_009756.1	0
NP_009770.3	0.11
NP_009789.1	0.04
NP_009809.1	0.22
NP_009817.3	0.07
NP_009818.3	0.09
NP_009821.3	0
NP_009844.4	0.03
NP_009869.3	0.01
NP_009870.1	0.21
NP_009875.1	0.06
NP_009879.2	0.13
NP_009881.2	0.01
NP_009922.2	0.02
NP_009933.1	0
NP_009948.1	0.15
NP_009949.1	0
NP_009972.1	0.54
NP_010001.1	0
NP_010005.1	0.11
NP_010013.2	0
NP_010021.1	0.05
NP_010040.1	0
NP_010042.2	0.27
NP_010058.1	0
NP_010061.1	0.17
NP_010063.1	0.38
NP_010070.1	0
NP_010084.1	0
NP_010095.1	0.01
NP_010112.1	0
NP_010154.1	0.02
NP_010162.1	0.47
NP_010173.1	0.74
NP_010184.1	0.02
NP_010194.1	0.86
NP_010210.1	0.93
NP_010214.2	0
NP_010230.1	0
NP_010240.1	0.57
NP_010257.1	0
NP_010279.3	0
NP_010297.1	0.04
NP_010305.1	0
NP_010319.3	0.23
NP_010327.3	0
NP_010341.3	0.36
NP_010350.3	0.79
NP_010355.1	0.01
NP_010358.3	0.09
NP_010367.1	0.03
NP_010398.3	0
NP_010408.1	0.01
NP_010415.1	0.01
NP_010440.1	0.59
NP_010464.1	0.06
NP_010470.1	0.13
NP_010472.3	0.66
NP_010481.3	0.78
NP_010505.3	0.09
NP_010513.1	0
NP_010525.1	0.34
NP_010526.1	0.81
NP_010535.3	0.02
NP_010546.1	0.02
NP_010561.1	0
NP_010567.1	0
NP_010571.1	0.54
NP_010572.3	0.41
NP_010595.1	0.85
NP_010603.3	0.5
NP_010657.3	0
NP_010671.4	0.1
NP_010727.1	0
NP_010734.1	0
NP_010749.3	0.3
NP_010766.3	0.25
NP_010768.1	0
NP_010782.4	0.14
NP_010817.3	0.91
NP_010821.3	0.12
NP_010829.1	0.13
NP_010841.1	0.11
NP_010842.1	0.13
NP_010857.1	0.2
NP_010866.1	0.79
NP_010879.1	0
NP_010881.1	0
NP_010889.1	0.01
NP_010897.1	0.22
NP_010898.1	0.65
NP_010899.3	0.01
NP_010911.3	0
NP_010915.1	0.45
NP_010934.3	0.02
NP_010949.4	0.14
NP_010950.1	0
NP_010951.1	0.09
NP_010952.3	0
NP_010955.3	0
NP_010963.1	0.05
NP_010999.3	0.01
NP_011002.1	0
NP_011008.3	0
NP_011017.3	0.1
NP_011030.3	0
NP_011032.1	0
NP_011040.1	0
NP_011047.3	0
NP_011063.3	0.13
NP_011076.1	0.66
NP_011080.1	0.04
NP_011085.1	0
NP_011094.3	0.49
NP_011107.1	0
NP_011113.3	0.1
NP_011114.1	0.17
NP_011252.1	0.3
NP_011254.1	0
NP_011257.1	0.95
NP_011265.1	0
NP_011284.1	0
NP_011288.1	0.16
NP_011292.1	0.03
NP_011293.1	0
NP_011322.1	0
NP_011345.3	0.01
NP_011353.1	0.01
NP_011369.1	0
NP_011394.1	0.06
NP_011398.3	0
NP_011425.1	0
NP_011434.1	0
NP_011440.1	0
NP_011444.1	0.9
NP_011454.1	0.2
NP_011458.1	0
NP_011462.1	0.03
NP_011479.1	0.11
NP_011483.3	0
NP_011490.2	0
NP_011500.3	0
NP_011537.1	0
NP_011544.1	0
NP_011549.1	0.02
NP_011555.3	0
NP_011563.1	0.34
NP_011585.3	0.67
NP_011591.1	0.45
NP_011593.1	0
NP_011598.3	0.9
NP_011616.3	0.48
NP_011632.3	0.85
NP_011635.2	0.87
NP_011637.3	0.25
NP_011645.3	0.01
NP_011646.1	0.69
NP_011656.3	0.85
NP_011658.3	0.01
NP_011662.3	0
NP_011669.2	0
NP_011677.3	0.03
NP_011684.1	0
NP_011695.1	0.1
NP_011712.1	0.09
NP_011722.3	0.11
NP_011737.2	0
NP_011738.3	0.65
NP_011752.4	0.1
NP_011755.3	0
NP_011767.3	0.91
NP_011791.4	0
NP_011811.1	0.1
NP_011819.1	0
NP_011825.1	0.6
NP_011838.1	0.02
NP_011857.2	0
NP_011878.1	0.79
NP_011922.1	0.44
NP_011928.1	0.11
NP_011947.2	0.63
NP_011994.1	0
NP_011995.1	0
NP_012004.1	0
NP_012012.1	0.03
NP_012023.1	0
NP_012027.1	0
NP_012029.1	0
NP_012030.1	0
NP_012037.1	0.35
NP_012052.1	0.11
NP_012054.1	0.47
NP_012055.3	0.17
NP_012065.3	0
NP_012081.1	0
NP_012105.1	0
NP_012114.1	0
NP_012120.1	0.09
NP_012130.1	0.55
NP_012131.1	0.02
NP_012134.1	0.05
NP_012139.1	0.93
NP_012144.1	0.09
NP_012147.3	0.22
NP_012174.3	0
NP_012177.1	0
NP_012209.1	0.11
NP_012224.1	0.05
NP_012227.3	0
NP_012248.1	0
NP_012250.3	0
NP_012254.1	0.11
NP_012256.1	0.92
NP_012268.3	0
NP_012279.4	0
NP_012281.1	0
NP_012287.3	0.67
NP_012290.1	0
NP_012291.1	0.01
NP_012350.1	0
NP_012351.1	0.84
NP_012354.1	0
NP_012365.2	0
NP_012374.1	0
NP_012388.1	0
NP_012389.1	0.77
NP_012391.1	0
NP_012417.1	0.1
NP_012458.1	0
NP_012470.1	0.09
NP_012484.1	0.67
NP_012492.1	0.04
NP_012496.1	0.24
NP_012497.3	0.5
NP_012507.3	0
NP_012511.1	0.13
NP_012537.1	0.58
NP_012545.1	0.46
NP_012555.1	0
NP_012564.3	0.18
NP_012573.1	0.21
NP_012577.1	0.87
NP_012616.1	0
NP_012627.1	0
NP_012642.1	0
NP_012654.1	0
NP_012669.1	0
NP_012714.1	0.02
NP_012718.1	0.06
NP_012763.1	0.58
NP_012810.1	0.23
NP_012813.1	0.18
NP_012817.1	0
NP_012826.1	0.07
NP_012830.1	0.03
NP_012860.1	0
NP_012862.1	0
NP_012882.3	0.09
NP_012887.1	0
NP_012902.4	0
NP_012930.2	0
NP_012932.1	0.03
NP_012936.1	0.11
NP_012940.3	0
NP_012945.1	0.08
NP_012947.1	0
NP_012967.1	0
NP_012971.2	0.08
NP_012975.3	0.72
NP_013003.1	0.11
NP_013017.2	0.48
NP_013018.3	0.38
NP_013027.4	0
NP_013028.1	0
NP_013051.1	0
NP_013058.1	0
NP_013067.1	0.1
NP_013075.1	0.77
NP_013078.1	0.03
NP_013110.1	0
NP_013112.2	0.03
NP_013121.1	0.74
NP_013130.1	0
NP_013131.1	0
NP_013137.1	0
NP_013141.1	0.41
NP_013143.1	0.02
NP_013150.1	0.23
NP_013153.1	0.17
NP_013154.1	0
NP_013180.1	0.16
NP_013192.1	0.01
NP_013195.1	0.83
NP_013203.1	0.03
NP_013226.1	0
NP_013236.1	0.01
NP_013240.1	0.52
NP_013255.1	0
NP_013291.1	0.08
NP_013295.1	0
NP_013300.2	0.72
NP_013320.1	0
NP_013325.1	0.51
NP_013328.1	0.1
NP_013355.1	0.03
NP_013358.1	0.31
NP_013365.1	0.57
NP_013367.1	0
NP_013369.1	0.55
NP_013400.1	0
NP_013415.1	0
NP_013419.1	0.01
NP_013433.2	0.03
NP_013436.1	0.31
NP_013445.1	0
NP_013450.1	0.1
NP_013457.1	0
NP_013464.3	0.4
NP_013472.3	0.34
NP_013480.1	0.1
NP_013485.1	0.66
NP_013489.1	0.62
NP_013494.3	0.31
NP_013498.3	0.56
NP_013508.3	0.12
NP_013512.1	0.04
NP_013519.1	0
NP_013535.1	0.35
NP_013541.3	0
NP_013550.4	0.19
NP_013558.3	0
NP_013562.3	0.08
NP_013587.1	0
NP_013594.1	0
NP_013600.2	0.01
NP_013627.1	0.3
NP_013645.1	0.79
NP_013649.1	0.02
NP_013653.1	0.02
NP_013659.1	0
NP_013675.1	0
NP_013683.1	0.9
NP_013695.2	0.93
NP_013702.1	0.85
NP_013708.1	0.15
NP_013716.1	0
NP_013738.1	0.02
NP_013743.1	0.02
NP_013767.1	0.52
NP_013780.1	0.02
NP_013782.1	0.85
NP_013798.1	0
NP_013803.1	0
NP_013812.1	0.87
NP_013825.1	0.08
NP_013843.1	0
NP_013852.1	0
NP_013864.1	0.13
NP_013867.1	0
NP_013868.1	0
NP_013886.1	0.19
NP_013895.1	0.01
NP_013899.1	0
NP_013900.1	0.23
NP_013906.1	0.1
NP_013909.1	0.24
NP_013912.1	0.67
NP_013922.1	0
NP_013925.1	0.7
NP_013931.1	0
NP_013933.1	0
NP_013946.1	0
NP_013978.1	0.11
NP_013979.1	0.84
NP_013982.1	0
NP_013984.1	0.9
NP_014028.2	0
NP_014047.1	0.12
NP_014072.2	0.05
NP_014085.1	0.1
NP_014090.2	0.16
NP_014099.1	0.05
NP_014104.1	0.88
NP_014141.1	0.92
NP_014145.1	0.64
NP_014174.1	0.09
NP_014185.1	0.18
NP_014189.1	0
NP_014191.2	0.02
NP_014200.1	0.69
NP_014203.1	0
NP_014204.2	0
NP_014209.1	0.87
NP_014211.1	0
NP_014223.2	0
NP_014233.1	0.01
NP_014235.1	0.56
NP_014240.1	0.12
NP_014241.1	0.02
NP_014253.3	0
NP_014254.1	0.11
NP_014266.3	0.01
NP_014299.1	0.46
NP_014313.1	0.27
NP_014321.3	0
NP_014323.1	0.87
NP_014348.3	0.22
NP_014352.3	0
NP_014356.1	0.13
NP_014364.1	0
NP_014379.3	0.24
NP_014401.1	0.05
NP_014407.3	0.16
NP_014411.3	0.2
NP_014419.1	0.89
NP_014421.3	0
NP_014443.3	0.65
NP_014447.3	0.05
NP_014457.3	0.51
NP_014460.3	0.89
NP_014473.1	0.01
NP_014481.1	0.73
NP_014483.1	0.15
NP_014510.1	0
NP_014524.1	0.43
NP_014525.1	0.82
NP_014532.1	0.46
NP_014537.1	0
NP_014550.1	0.15
NP_014558.1	0
NP_014559.1	0
NP_014598.1	0
NP_014606.1	0.02
NP_014617.1	0.09
NP_014618.1	0.04
NP_014625.1	0
NP_014627.1	0
NP_014628.1	0
NP_014655.1	0.18
NP_014687.1	0.02
NP_014688.1	0.45
NP_014703.1	0.84
NP_014709.1	0.07
NP_014721.1	0.01
NP_014723.2	0.86
NP_014726.1	0.15
NP_014740.1	0
NP_014757.1	0.66
NP_014795.1	0.26
NP_014826.1	0
NP_014829.3	0
NP_014832.1	0
NP_014836.3	0
NP_014857.3	0.09
NP_014863.1	0.38
NP_014890.1	0
NP_014898.3	0.03
NP_014907.3	0.25
NP_014909.3	0.94
NP_014911.3	0.02
NP_014922.3	0.25
NP_014927.3	0
NP_014941.1	0.42
NP_014946.1	0.18
NP_014949.3	0
NP_014960.1	0.09
NP_014969.3	0.05
NP_014987.1	0.25
NP_014995.1	0.02
NP_014999.1	0.82
NP_015017.1	0.81
NP_015027.1	0.19
NP_015030.3	0.05
NP_015041.1	0
NP_015052.1	0.46
NP_015056.1	0.02
NP_015066.1	0
NP_015068.1	0.15
NP_015070.1	0.32
NP_015073.1	0.01
NP_015083.1	0
NP_015095.1	0
NP_015101.1	0.27
NP_015122.1	0.87
NP_015123.1	0.01
NP_015124.1	0
NP_015132.1	0
NP_015157.1	0
NP_015162.1	0
NP_015166.1	0.34
NP_015167.1	0.03
NP_015181.1	0
NP_015195.1	0.01
NP_015201.1	0.28
NP_015217.1	0.83
NP_015226.1	0.76
NP_015248.1	0.14
NP_015254.1	0.01
NP_015257.1	0
NP_015270.1	0
NP_015273.2	0.05
NP_015276.1	0
NP_015286.1	0.07
NP_015307.1	0.25
NP_015330.1	0.08
NP_015334.1	0.1
NP_015371.1	0
NP_015382.1	0.72
NP_015396.1	0.01
NP_015403.1	0
NP_015421.1	0
NP_015426.1	0
NP_015434.1	0.42
NP_015441.1	0
NP_015460.1	0
NP_015477.1	0.29
NP_015484.1	0
NP_015490.1	0.82
NP_015497.1	0
NP_015500.1	0.09
NP_058154.3	0.1
NP_061491.1	0.93
NP_061492.1	0.14
NP_061493.1	0.16
NP_061494.3	0.12
NP_065437.1	0
NP_076884.1	0
NP_076895.1	0.05
NP_076898.1	0
NP_076899.1	0.08
NP_076904.1	0.04
NP_076906.1	0.89
NP_076909.1	0.05
NP_085069.3	0.82
NP_116327.3	0.82
NP_116593.1	0
NP_116643.1	0
NP_116663.1	0.06
NP_116672.1	0.05
NP_116682.3	0
NP_116694.1	0
NP_116697.3	0.07
NP_116701.3	0.03
NP_116704.1	0
NP_690844.1	0.18
NP_690845.1	0.74
NP_690846.1	0.02
NP_690847.1	0.03
NP_878038.1	0
NP_878045.1	0.11
NP_878057.1	0
NP_878058.1	0.06
NP_878060.1	0.01
NP_878070.1	0
NP_878072.1	0
NP_878077.1	0
NP_878079.1	0
NP_878080.3	0.64
NP_878088.1	0
NP_878098.1	0.02
NP_878102.1	0.6
NP_878105.1	0.08
NP_878111.1	0.04
NP_878127.1	0.02
NP_878131.1	0
NP_878134.3	0
NP_878138.1	0
NP_878139.1	0.03
NP_878165.1	0.01
NP_878169.1	0.01
NP_976247.1	0

## Sheet: Insect lin 1 (outgroup M. dom)
Gene ID	P(detected | null model, t_domestica)
NP_001015164.3	0.97
NP_001027167.1	1
NP_001033962.1	0.98
NP_001036273.2	1
NP_001096923.1	1
NP_001097146.1	1
NP_001097166.1	1
NP_001097230.1	1
NP_001097289.1	0.97
NP_001097300.2	0.99
NP_001097379.1	1
NP_001097408.1	1
NP_001097575.2	1
NP_001097642.2	1
NP_001097710.1	1
NP_001137871.1	1
NP_001137983.2	0.96
NP_001163376.1	1
NP_001163378.1	1
NP_001163412.1	0.98
NP_001188835.1	1
NP_001245920.1	0.97
NP_001245963.1	1
NP_001246452.1	1
NP_001247357.1	1
NP_001259942.1	0.96
NP_001260297.1	1
NP_001260374.1	1
NP_001260443.1	1
NP_001260477.1	0.96
NP_001261561.1	1
NP_001261966.1	1
NP_001262500.1	1
NP_001262815.1	0.98
NP_001262824.1	0.96
NP_001263173.1	0.96
NP_001284766.1	1
NP_001285152.1	1
NP_001285577.1	1
NP_001285817.1	1
NP_001285944.1	1
NP_001285973.1	1
NP_001285974.1	1
NP_001286035.1	1
NP_001286276.1	1
NP_001286422.1	0.98
NP_001286501.1	1
NP_001286502.1	1
NP_001286569.1	1
NP_001286633.1	1
NP_001286699.1	1
NP_001286710.1	1
NP_001286711.1	1
NP_001286877.1	1
NP_001287025.1	0.98
NP_001287147.1	1
NP_001287317.1	1
NP_001287458.1	1
NP_001303311.1	0.97
NP_001303434.1	0.96
NP_001303483.1	1
NP_511121.1	1
NP_524083.2	1
NP_524091.1	0.99
NP_524256.1	1
NP_524346.1	1
NP_524512.2	1
NP_536779.2	1
NP_569888.1	1
NP_572157.1	1
NP_572623.1	0.96
NP_572785.2	1
NP_572798.1	1
NP_572936.1	1
NP_573060.1	1
NP_573188.1	1
NP_573273.1	0.99
NP_608756.1	1
NP_608815.1	0.96
NP_609006.1	0.97
NP_609255.1	1
NP_609306.2	1
NP_609465.1	1
NP_609466.1	1
NP_609636.2	1
NP_609654.1	1
NP_609678.1	0.96
NP_609728.1	1
NP_609748.1	1
NP_609971.1	1
NP_610041.1	1
NP_610110.1	1
NP_610307.2	1
NP_610971.2	1
NP_611152.1	1
NP_611153.1	1
NP_611154.1	1
NP_611319.1	1
NP_611484.1	1
NP_611560.1	1
NP_611630.1	1
NP_611948.1	0.97
NP_647908.2	1
NP_648166.2	0.97
NP_648195.1	0.98
NP_648399.2	1
NP_648859.1	1
NP_649418.1	1
NP_649867.1	1
NP_649874.1	1
NP_650044.1	1
NP_650245.1	1
NP_650396.1	0.99
NP_651264.2	1
NP_651786.1	1
NP_651834.2	1
NP_651844.3	1
NP_652241.1	1
NP_652336.2	1
NP_652368.1	1
NP_652513.1	1
NP_722626.2	1
NP_723803.2	1
NP_723954.1	1
NP_724079.2	1
NP_724093.2	0.99
NP_724104.1	1
NP_724209.1	1
NP_724273.1	1
NP_725287.3	1
NP_725288.1	1
NP_725310.1	1
NP_725385.1	1
NP_725558.1	1
NP_725776.1	1
NP_726099.1	1
NP_726180.1	1
NP_726241.2	1
NP_726242.2	1
NP_726509.1	1
NP_727262.2	1
NP_728044.2	1
NP_728169.2	1
NP_729182.3	1
NP_729879.1	1
NP_732252.1	1
NP_788006.1	0.98
NP_788007.1	0.98
NP_788078.1	1
NP_788402.1	1
NP_788717.1	1
NP_995727.1	1
NP_995829.2	1
NP_995830.1	1
NP_995836.1	0.99
NP_995837.1	1
NP_001014532.1	0.07
NP_001014588.1	0.02
NP_001027097.1	0.17
NP_001027098.1	0.15
NP_001027126.1	0.05
NP_001027137.1	0.49
NP_001027159.2	0.02
NP_001027160.2	0.03
NP_001027445.1	0
NP_001027447.1	0.01
NP_001033843.1	0.85
NP_001036255.1	0
NP_001036714.1	0
NP_001036758.1	0
NP_001096887.1	0
NP_001096901.1	0.01
NP_001096903.2	0.01
NP_001097019.1	0
NP_001097029.1	0.94
NP_001097034.2	0
NP_001097062.2	0
NP_001097073.1	0.17
NP_001097076.1	0.02
NP_001097142.1	0.18
NP_001097165.1	0.24
NP_001097172.1	0.01
NP_001097206.1	0
NP_001097207.1	0.01
NP_001097208.1	0.65
NP_001097209.1	0.15
NP_001097213.2	0.94
NP_001097223.1	0
NP_001097265.1	0.19
NP_001097282.1	0
NP_001097299.1	0.06
NP_001097314.1	0.81
NP_001097326.1	0.01
NP_001097349.1	0.1
NP_001097351.1	0.53
NP_001097364.1	0
NP_001097386.1	0.24
NP_001097410.1	0.31
NP_001097411.1	0.95
NP_001097412.1	0.94
NP_001097430.1	0.22
NP_001097443.1	0.47
NP_001097460.1	0.04
NP_001097464.1	0.01
NP_001097479.2	0.85
NP_001097559.1	0.01
NP_001097619.1	0.19
NP_001097636.1	0.91
NP_001097648.1	0.09
NP_001097686.4	0
NP_001097709.1	0.5
NP_001097733.2	0.04
NP_001097765.2	0.53
NP_001097790.1	0.06
NP_001097817.1	0
NP_001097838.1	0
NP_001097870.2	0.72
NP_001097941.1	0
NP_001097979.1	0.01
NP_001097980.1	0.09
NP_001104474.1	0.21
NP_001137681.1	0.34
NP_001137702.1	0.05
NP_001137730.1	0.01
NP_001137731.1	0.02
NP_001137789.1	0.1
NP_001137845.1	0.01
NP_001137864.1	0.19
NP_001137865.1	0.18
NP_001137870.1	0.33
NP_001137895.1	0.36
NP_001137967.1	0.14
NP_001138049.1	0.77
NP_001138058.1	0
NP_001138096.1	0
NP_001138173.1	0.84
NP_001138213.1	0.15
NP_001162700.1	0.11
NP_001162776.1	0.02
NP_001162811.1	0
NP_001162872.1	0
NP_001162892.1	0.47
NP_001162893.1	0
NP_001162953.1	0.01
NP_001162954.1	0.3
NP_001162955.1	0
NP_001162956.1	0
NP_001162971.1	0.81
NP_001163002.1	0.04
NP_001163023.1	0.1
NP_001163091.1	0.12
NP_001163120.1	0.6
NP_001163121.1	0.95
NP_001163157.1	0
NP_001163160.1	0
NP_001163170.1	0
NP_001163193.1	0.4
NP_001163212.1	0.01
NP_001163236.1	0.02
NP_001163266.1	0.04
NP_001163267.1	0.04
NP_001163268.1	0.01
NP_001163269.1	0
NP_001163284.1	0.01
NP_001163285.1	0.01
NP_001163301.1	0.04
NP_001163341.1	0
NP_001163353.1	0.1
NP_001163377.1	0
NP_001163407.1	0.06
NP_001163411.1	0.36
NP_001163459.1	0.19
NP_001163491.1	0.75
NP_001163539.1	0.05
NP_001163544.1	0.09
NP_001163552.1	0.84
NP_001163593.1	0.07
NP_001163594.1	0
NP_001163595.1	0.2
NP_001163637.1	0.15
NP_001163677.1	0.27
NP_001163701.1	0
NP_001163862.1	0.13
NP_001188370.1	0.2
NP_001188555.1	0.46
NP_001188556.1	0.04
NP_001188557.1	0
NP_001188716.1	0.72
NP_001188717.1	0.18
NP_001188734.1	0
NP_001188756.1	0
NP_001188787.1	0
NP_001188789.2	0
NP_001188797.1	0.18
NP_001188801.2	0
NP_001188804.1	0
NP_001188810.1	0.01
NP_001188812.1	0.03
NP_001188813.2	0
NP_001188818.1	0.12
NP_001188839.1	0.05
NP_001188843.1	0.77
NP_001188853.1	0.15
NP_001188854.1	0.3
NP_001188902.1	0
NP_001188906.1	0.04
NP_001188943.1	0.13
NP_001188944.1	0.17
NP_001188945.1	0.15
NP_001188961.1	0.05
NP_001188967.1	0.01
NP_001188968.1	0.13
NP_001188978.1	0.27
NP_001188981.1	0.01
NP_001188982.1	0
NP_001188983.1	0
NP_001188997.1	0
NP_001189006.2	0
NP_001189014.1	0
NP_001189025.1	0
NP_001189061.1	0.57
NP_001189062.1	0.82
NP_001189080.1	0.12
NP_001189087.1	0.01
NP_001189106.1	0.03
NP_001189118.1	0.07
NP_001189119.1	0.57
NP_001189130.1	0.3
NP_001189133.2	0.1
NP_001189134.2	0.62
NP_001189135.1	0.22
NP_001189138.1	0.04
NP_001189179.1	0.11
NP_001189193.1	0.83
NP_001189206.1	0.15
NP_001189207.1	0
NP_001189218.2	0
NP_001189241.1	0.13
NP_001189244.1	0
NP_001189245.1	0
NP_001189265.2	0
NP_001189316.1	0.09
NP_001189317.1	0.1
NP_001189328.1	0
NP_001245445.1	0
NP_001245446.1	0
NP_001245522.1	0
NP_001245523.1	0
NP_001245524.1	0
NP_001245525.1	0
NP_001245526.1	0.93
NP_001245539.1	0
NP_001245540.1	0.4
NP_001245546.1	0.15
NP_001245561.1	0.25
NP_001245563.1	0
NP_001245579.1	0.07
NP_001245580.1	0.13
NP_001245585.1	0
NP_001245664.1	0.75
NP_001245724.1	0
NP_001245735.1	0.74
NP_001245781.1	0
NP_001245783.1	0
NP_001245784.1	0.01
NP_001245785.1	0.01
NP_001245837.1	0.66
NP_001245838.1	0
NP_001245849.1	0.23
NP_001245868.1	0.33
NP_001245887.1	0.09
NP_001245901.2	0.53
NP_001245940.1	0.08
NP_001245964.1	0
NP_001245965.1	0
NP_001245985.1	0
NP_001245986.1	0
NP_001245988.1	0
NP_001245990.1	0.01
NP_001245992.1	0
NP_001246017.1	0.73
NP_001246024.1	0.11
NP_001246028.1	0.03
NP_001246030.1	0.21
NP_001246035.1	0.04
NP_001246040.1	0.64
NP_001246068.1	0
NP_001246069.1	0.08
NP_001246070.1	0.36
NP_001246071.1	0.42
NP_001246072.1	0.39
NP_001246183.1	0
NP_001246248.2	0.32
NP_001246249.1	0.35
NP_001246250.1	0.31
NP_001246252.1	0.01
NP_001246260.1	0
NP_001246262.1	0
NP_001246270.1	0.27
NP_001246275.1	0.01
NP_001246281.1	0
NP_001246299.1	0.34
NP_001246324.1	0.91
NP_001246329.1	0
NP_001246335.1	0.14
NP_001246346.1	0
NP_001246348.1	0.12
NP_001246366.1	0.68
NP_001246382.1	0.01
NP_001246383.1	0.01
NP_001246385.1	0.02
NP_001246386.1	0.12
NP_001246387.1	0.01
NP_001246388.1	0
NP_001246389.1	0
NP_001246390.1	0.1
NP_001246405.1	0.09
NP_001246413.1	0.79
NP_001246414.1	0
NP_001246415.1	0.02
NP_001246416.1	0.01
NP_001246435.1	0
NP_001246437.1	0.82
NP_001246438.1	0.86
NP_001246440.1	0.01
NP_001246444.1	0.15
NP_001246456.1	0.05
NP_001246459.1	0.13
NP_001246476.1	0.57
NP_001246481.1	0.17
NP_001246497.1	0.78
NP_001246536.1	0.09
NP_001246586.1	0.01
NP_001246594.1	0
NP_001246604.1	0
NP_001246605.1	0
NP_001246644.1	0
NP_001246646.1	0.1
NP_001246650.1	0.11
NP_001246658.1	0
NP_001246664.1	0.06
NP_001246666.1	0.48
NP_001246686.1	0.63
NP_001246709.1	0.71
NP_001246718.1	0.2
NP_001246719.1	0.2
NP_001246736.1	0.23
NP_001246737.1	0
NP_001246744.1	0.95
NP_001246756.1	0.01
NP_001246758.1	0.02
NP_001246767.1	0.1
NP_001246772.1	0.01
NP_001246773.1	0
NP_001246791.1	0
NP_001246818.1	0.37
NP_001246832.1	0
NP_001246854.1	0.43
NP_001246861.1	0.08
NP_001246878.1	0
NP_001246924.1	0.55
NP_001246925.1	0.09
NP_001246967.1	0
NP_001246979.1	0
NP_001246980.1	0
NP_001247009.1	0
NP_001247038.1	0
NP_001247039.1	0
NP_001247057.1	0.09
NP_001247073.1	0
NP_001247074.1	0.19
NP_001247079.1	0.57
NP_001247082.1	0.1
NP_001247127.1	0.07
NP_001247173.1	0
NP_001247174.1	0
NP_001247180.1	0.23
NP_001247181.1	0.01
NP_001247182.1	0.01
NP_001247194.1	0.09
NP_001247246.1	0.09
NP_001247247.1	0.21
NP_001247248.1	0.11
NP_001247249.1	0.01
NP_001247250.1	0
NP_001247308.1	0.25
NP_001247316.1	0
NP_001247336.1	0.02
NP_001247337.1	0.01
NP_001247338.1	0
NP_001247363.1	0
NP_001259110.1	0
NP_001259113.1	0
NP_001259180.1	0
NP_001259314.1	0.11
NP_001259315.1	0.01
NP_001259451.1	0.18
NP_001259574.1	0.18
NP_001259634.1	0
NP_001259652.1	0.01
NP_001259653.1	0
NP_001259681.1	0
NP_001259761.1	0
NP_001259819.1	0.66
NP_001259937.1	0
NP_001259938.1	0
NP_001259947.1	0
NP_001259948.1	0.02
NP_001259949.1	0
NP_001259999.1	0.15
NP_001260045.1	0
NP_001260110.1	0
NP_001260125.1	0.57
NP_001260184.1	0
NP_001260185.1	0
NP_001260186.1	0
NP_001260236.1	0.09
NP_001260294.1	0.04
NP_001260295.1	0.06
NP_001260298.1	0.82
NP_001260315.1	0.04
NP_001260359.1	0.01
NP_001260360.1	0.01
NP_001260409.1	0.06
NP_001260433.1	0.07
NP_001260444.1	0
NP_001260468.1	0.07
NP_001260469.1	0.05
NP_001260470.1	0.05
NP_001260471.1	0.06
NP_001260474.1	0.2
NP_001260478.1	0.73
NP_001260479.1	0.66
NP_001260497.1	0
NP_001260524.1	0.01
NP_001260546.1	0.56
NP_001260551.1	0.08
NP_001260552.1	0.1
NP_001260553.1	0.14
NP_001260560.1	0.27
NP_001260564.1	0.76
NP_001260614.1	0
NP_001260631.1	0.07
NP_001260705.2	0.1
NP_001260741.1	0.42
NP_001260754.1	0.19
NP_001260755.1	0.03
NP_001260767.1	0.14
NP_001260833.1	0.91
NP_001260911.1	0.01
NP_001260947.1	0.03
NP_001260953.1	0.12
NP_001260973.1	0.01
NP_001260975.1	0.1
NP_001260976.1	0.38
NP_001260989.1	0.08
NP_001261036.1	0
NP_001261104.1	0.09
NP_001261109.1	0
NP_001261110.1	0.27
NP_001261126.1	0
NP_001261131.1	0.02
NP_001261150.1	0
NP_001261303.1	0
NP_001261389.1	0.15
NP_001261554.1	0.03
NP_001261562.1	0
NP_001261598.1	0.02
NP_001261611.1	0
NP_001261688.1	0.68
NP_001261740.1	0.45
NP_001261741.1	0
NP_001261789.2	0.29
NP_001261792.1	0
NP_001261854.1	0.14
NP_001261855.1	0
NP_001261856.1	0
NP_001261857.1	0.03
NP_001261933.1	0.1
NP_001261996.1	0.36
NP_001262004.2	0.2
NP_001262011.1	0.15
NP_001262012.1	0.02
NP_001262013.1	0.2
NP_001262054.1	0
NP_001262132.1	0
NP_001262136.1	0.28
NP_001262146.1	0
NP_001262194.1	0
NP_001262203.1	0
NP_001262266.1	0.01
NP_001262275.1	0.12
NP_001262341.1	0
NP_001262378.1	0.84
NP_001262382.1	0
NP_001262498.1	0.7
NP_001262570.1	0.01
NP_001262628.1	0.01
NP_001262728.1	0.48
NP_001262739.1	0
NP_001262753.1	0.03
NP_001262816.1	0.8
NP_001262823.1	0.32
NP_001262854.1	0
NP_001262875.1	0.69
NP_001262958.1	0
NP_001262991.1	0.92
NP_001262992.1	0.94
NP_001263004.1	0.88
NP_001263039.1	0.03
NP_001284809.1	0.06
NP_001284856.1	0
NP_001284910.1	0
NP_001284911.1	0
NP_001284953.1	0
NP_001284980.1	0.01
NP_001284981.1	0.85
NP_001284982.1	0
NP_001284984.1	0
NP_001285020.1	0
NP_001285038.1	0.09
NP_001285110.1	0
NP_001285115.1	0.01
NP_001285116.1	0.02
NP_001285341.1	0.03
NP_001285368.1	0.08
NP_001285377.1	0
NP_001285424.1	0.95
NP_001285502.1	0.65
NP_001285504.1	0.17
NP_001285562.1	0.68
NP_001285563.1	0
NP_001285576.1	0.87
NP_001285597.1	0.04
NP_001285598.1	0.02
NP_001285643.1	0.03
NP_001285644.1	0.51
NP_001285646.1	0
NP_001285664.1	0.05
NP_001285782.1	0
NP_001285819.1	0.47
NP_001285829.1	0
NP_001285835.1	0.01
NP_001285841.1	0
NP_001285842.1	0
NP_001285846.1	0.32
NP_001285855.1	0
NP_001285884.1	0.23
NP_001285888.1	0.77
NP_001285900.1	0
NP_001285906.1	0.26
NP_001285920.1	0
NP_001285965.1	0.13
NP_001285967.1	0
NP_001285972.1	0.94
NP_001285978.1	0
NP_001285994.1	0.24
NP_001285995.1	0.24
NP_001285996.1	0.24
NP_001286006.1	0.14
NP_001286010.1	0.01
NP_001286020.1	0.32
NP_001286023.1	0.01
NP_001286026.1	0
NP_001286040.1	0
NP_001286092.1	0.04
NP_001286138.1	0.04
NP_001286191.1	0.01
NP_001286195.1	0.33
NP_001286273.1	0.09
NP_001286290.1	0
NP_001286333.1	0
NP_001286372.1	0.08
NP_001286380.1	0.03
NP_001286386.1	0.1
NP_001286392.1	0
NP_001286465.1	0
NP_001286490.1	0.4
NP_001286491.1	0.71
NP_001286500.1	0
NP_001286512.1	0.08
NP_001286513.1	0.06
NP_001286520.1	0.09
NP_001286542.1	0.21
NP_001286543.1	0.2
NP_001286557.1	0.57
NP_001286558.1	0.53
NP_001286585.1	0.23
NP_001286586.1	0.22
NP_001286594.1	0.01
NP_001286622.1	0
NP_001286623.1	0
NP_001286625.1	0.04
NP_001286648.1	0.67
NP_001286663.1	0.13
NP_001286681.1	0
NP_001286687.1	0.02
NP_001286688.1	0.02
NP_001286705.1	0.14
NP_001286715.1	0.95
NP_001286720.1	0.13
NP_001286762.1	0
NP_001286772.1	0.01
NP_001286879.1	0.03
NP_001286958.1	0.06
NP_001286959.1	0.04
NP_001286968.1	0.88
NP_001286969.1	0.52
NP_001287059.1	0.44
NP_001287063.1	0
NP_001287104.1	0.26
NP_001287110.1	0
NP_001287116.1	0.14
NP_001287117.1	0.14
NP_001287148.1	0.06
NP_001287149.1	0
NP_001287165.1	0
NP_001287167.1	0.01
NP_001287168.1	0
NP_001287170.1	0.08
NP_001287172.1	0
NP_001287234.1	0.53
NP_001287248.1	0.02
NP_001287251.1	0.01
NP_001287315.1	0.07
NP_001287322.1	0.93
NP_001287392.1	0.01
NP_001287393.1	0.29
NP_001287418.1	0.49
NP_001287462.1	0.89
NP_001287605.1	0.06
NP_001287611.1	0.07
NP_001303358.1	0.02
NP_001303361.1	0
NP_001303386.1	0
NP_001303387.1	0
NP_001303448.1	0.11
NP_001303542.1	0.19
NP_001334744.1	0.01
NP_476634.1	0.13
NP_476644.1	0
NP_476645.1	0
NP_476655.1	0
NP_476718.1	0.15
NP_476719.2	0
NP_476889.1	0.57
NP_476944.1	0.13
NP_477151.1	0.1
NP_477328.2	0
NP_477465.1	0
NP_511053.2	0.4
NP_523482.1	0.11
NP_523549.1	0
NP_523550.3	0.01
NP_523594.1	0
NP_523682.3	0.23
NP_523744.1	0.89
NP_523752.1	0.11
NP_523866.2	0.04
NP_523906.2	0
NP_523978.1	0.81
NP_523979.1	0
NP_524057.2	0.05
NP_524088.2	0.27
NP_524093.2	0.86
NP_524114.1	0
NP_524188.1	0
NP_524323.2	0.01
NP_524390.2	0.04
NP_524422.1	0.12
NP_524443.2	0
NP_524498.2	0.01
NP_524499.2	0
NP_524587.1	0.04
NP_524773.2	0.79
NP_524859.2	0
NP_524898.1	0.01
NP_524906.1	0
NP_525060.1	0.01
NP_525067.2	0.5
NP_536778.2	0.22
NP_536780.3	0.03
NP_536781.2	0.03
NP_536782.2	0.3
NP_569864.1	0
NP_569868.1	0
NP_569878.1	0
NP_569894.2	0.01
NP_569942.2	0
NP_569974.2	0.11
NP_569975.1	0.89
NP_569985.1	0.05
NP_569986.1	0
NP_570032.1	0
NP_570067.1	0
NP_572149.2	0
NP_572153.1	0.58
NP_572156.1	0.06
NP_572158.1	0.33
NP_572200.1	0.29
NP_572211.1	0.5
NP_572265.1	0
NP_572272.1	0
NP_572386.1	0
NP_572393.1	0.01
NP_572394.2	0.02
NP_572398.1	0.25
NP_572399.1	0.2
NP_572429.1	0.05
NP_572430.1	0
NP_572431.2	0.25
NP_572473.1	0.1
NP_572569.1	0.69
NP_572629.1	0
NP_572654.1	0
NP_572696.1	0.02
NP_572697.1	0.04
NP_572698.2	0.01
NP_572701.1	0.01
NP_572708.1	0
NP_572715.2	0.44
NP_572718.2	0.08
NP_572734.1	0
NP_572751.1	0
NP_572784.1	0.01
NP_572835.1	0.05
NP_572847.2	0
NP_572867.1	0
NP_572937.1	0.88
NP_572973.2	0
NP_573013.1	0.29
NP_573029.1	0.54
NP_573052.4	0
NP_573138.1	0
NP_573145.1	0.01
NP_573182.1	0.25
NP_573198.1	0.1
NP_573203.2	0.07
NP_573206.1	0
NP_573222.3	0
NP_573227.1	0
NP_573272.2	0
NP_573278.1	0.01
NP_573293.1	0.35
NP_573307.1	0
NP_573344.1	0
NP_573345.1	0
NP_573346.2	0
NP_573348.1	0
NP_599099.1	0
NP_602306.1	0
NP_608364.2	0.68
NP_608383.1	0
NP_608404.1	0
NP_608406.1	0.68
NP_608407.1	0.15
NP_608438.1	0
NP_608443.1	0
NP_608471.1	0
NP_608538.2	0
NP_608587.1	0
NP_608620.1	0.13
NP_608621.1	0
NP_608650.1	0.61
NP_608769.2	0
NP_608774.1	0.34
NP_608814.1	0.46
NP_608816.2	0.21
NP_608820.1	0.59
NP_608970.2	0
NP_609001.2	0
NP_609010.1	0.07
NP_609065.1	0
NP_609106.2	0.69
NP_609124.3	0.87
NP_609225.1	0.11
NP_609249.1	0.03
NP_609281.1	0.03
NP_609307.1	0.83
NP_609423.1	0
NP_609435.1	0.01
NP_609440.2	0
NP_609469.1	0.51
NP_609472.1	0
NP_609482.1	0.5
NP_609502.1	0
NP_609512.1	0
NP_609513.1	0.3
NP_609526.1	0
NP_609602.2	0.24
NP_609638.1	0.85
NP_609657.2	0
NP_609660.1	0.17
NP_609749.2	0
NP_609751.1	0.35
NP_609768.1	0
NP_609772.1	0.48
NP_609799.1	0.43
NP_609827.1	0.01
NP_609858.1	0.08
NP_609859.2	0.02
NP_609906.1	0.05
NP_609932.1	0.12
NP_609943.1	0.07
NP_610015.2	0.03
NP_610016.1	0
NP_610027.1	0
NP_610039.1	0
NP_610040.1	0
NP_610068.2	0.76
NP_610126.1	0.58
NP_610214.2	0.31
NP_610225.1	0.07
NP_610364.1	0.02
NP_610367.1	0.01
NP_610368.1	0.25
NP_610369.1	0
NP_610374.2	0.01
NP_610412.2	0.07
NP_610515.1	0.91
NP_610564.1	0.09
NP_610577.3	0.29
NP_610578.1	0.33
NP_610601.1	0
NP_610645.1	0.05
NP_610647.1	0.15
NP_610648.1	0.68
NP_610649.1	0.78
NP_610650.1	0.06
NP_610728.1	0.01
NP_610748.1	0.76
NP_610768.1	0
NP_610841.1	0
NP_610859.1	0
NP_610895.1	0
NP_610896.1	0.07
NP_610909.2	0.02
NP_610975.1	0.37
NP_610981.1	0.11
NP_611090.1	0
NP_611112.1	0
NP_611124.1	0.38
NP_611142.3	0.02
NP_611193.1	0.07
NP_611194.1	0.14
NP_611201.2	0
NP_611202.1	0
NP_611250.1	0
NP_611281.1	0.54
NP_611318.2	0.77
NP_611320.2	0.4
NP_611391.2	0.49
NP_611394.3	0.94
NP_611435.1	0.69
NP_611438.1	0.41
NP_611473.1	0
NP_611486.1	0.02
NP_611487.1	0.47
NP_611516.2	0
NP_611554.1	0.14
NP_611589.2	0
NP_611621.2	0
NP_611679.1	0
NP_611773.2	0
NP_611774.1	0.03
NP_611775.1	0
NP_611798.1	0.92
NP_611809.2	0
NP_611835.1	0.24
NP_611905.2	0
NP_611930.1	0.01
NP_611953.2	0.27
NP_612035.1	0
NP_612036.1	0
NP_612048.2	0
NP_647646.1	0.37
NP_647912.1	0.06
NP_648039.1	0.66
NP_648070.1	0.69
NP_648122.1	0
NP_648189.1	0.19
NP_648191.1	0.2
NP_648250.1	0.14
NP_648281.1	0
NP_648401.1	0.02
NP_648404.1	0.51
NP_648442.1	0
NP_648480.1	0
NP_648544.2	0.09
NP_648598.1	0.01
NP_648599.1	0.09
NP_648609.1	0.01
NP_648673.1	0.68
NP_648676.2	0
NP_648677.1	0.02
NP_648702.1	0.7
NP_648713.1	0.01
NP_648714.1	0.01
NP_648715.1	0.16
NP_648718.1	0
NP_648730.2	0.35
NP_648736.1	0.18
NP_648737.1	0.09
NP_648741.2	0
NP_648751.1	0
NP_648771.1	0.77
NP_648794.3	0.92
NP_648796.1	0.5
NP_648803.1	0.01
NP_648845.1	0.02
NP_648854.2	0.48
NP_648876.1	0
NP_648914.1	0.02
NP_648964.1	0
NP_648986.1	0.02
NP_649037.2	0.19
NP_649109.3	0.75
NP_649165.1	0.09
NP_649166.1	0
NP_649276.2	0.52
NP_649363.1	0.13
NP_649369.1	0.05
NP_649397.1	0
NP_649405.2	0
NP_649407.1	0
NP_649420.2	0
NP_649422.1	0.49
NP_649504.1	0.01
NP_649513.1	0.86
NP_649533.1	0
NP_649632.2	0
NP_649660.1	0
NP_649685.1	0.12
NP_649686.2	0
NP_649705.2	0
NP_649722.1	0.27
NP_649791.1	0.01
NP_649998.2	0
NP_650007.1	0.69
NP_650082.1	0.28
NP_650204.1	0.15
NP_650261.1	0
NP_650293.1	0.33
NP_650294.1	0
NP_650295.1	0.03
NP_650296.1	0.05
NP_650297.1	0.06
NP_650313.1	0.21
NP_650358.1	0.24
NP_650371.1	0.22
NP_650372.1	0.02
NP_650439.1	0.04
NP_650484.1	0.01
NP_650504.1	0
NP_650513.1	0.04
NP_650537.3	0.52
NP_650615.2	0.01
NP_650624.2	0
NP_650625.1	0.02
NP_650628.1	0.82
NP_650639.1	0.06
NP_650668.1	0
NP_650719.2	0
NP_650749.2	0.15
NP_650757.3	0.14
NP_650810.1	0
NP_650851.1	0.31
NP_650906.1	0.04
NP_650993.1	0.88
NP_651008.1	0.31
NP_651020.1	0.03
NP_651022.1	0.9
NP_651112.1	0.12
NP_651155.1	0
NP_651300.1	0.09
NP_651302.1	0
NP_651405.1	0.26
NP_651479.2	0
NP_651565.1	0.02
NP_651789.1	0.34
NP_651815.1	0
NP_651835.1	0.83
NP_651980.1	0.03
NP_652176.1	0.05
NP_652235.1	0.95
NP_652295.1	0.63
NP_652314.1	0.49
NP_652319.1	0
NP_652322.1	0.01
NP_652326.1	0.01
NP_652332.1	0
NP_652363.1	0
NP_652366.1	0.57
NP_652367.1	0.56
NP_652369.1	0
NP_652384.1	0.05
NP_652399.3	0.17
NP_652401.1	0.16
NP_652406.1	0
NP_652421.1	0.08
NP_652429.1	0
NP_652430.1	0.44
NP_652431.1	0.15
NP_652433.1	0
NP_652448.1	0.05
NP_652453.1	0.1
NP_652501.1	0
NP_652530.1	0
NP_652531.1	0.23
NP_652551.1	0.06
NP_652565.1	0
NP_652569.2	0
NP_652575.1	0.95
NP_652577.1	0
NP_652666.2	0.14
NP_652708.3	0.06
NP_652734.2	0
NP_663309.1	0.52
NP_663310.1	0.88
NP_665881.1	0.03
NP_722673.1	0
NP_722791.1	0
NP_722883.1	0.87
NP_722935.1	0.03
NP_723127.1	0
NP_723162.1	0
NP_723163.1	0
NP_723348.1	0.2
NP_723390.1	0.01
NP_723396.1	0.01
NP_723472.1	0
NP_723477.1	0.02
NP_723480.1	0.07
NP_723521.1	0.03
NP_723601.1	0.03
NP_723660.1	0.01
NP_723731.1	0
NP_723741.1	0.16
NP_723832.1	0.24
NP_723911.2	0
NP_723912.1	0
NP_723947.1	0.64
NP_723962.2	0.03
NP_723979.1	0.15
NP_724032.1	0.14
NP_724041.1	0.7
NP_724045.1	0.01
NP_724084.1	0
NP_724270.1	0.44
NP_724378.1	0.91
NP_724464.2	0.24
NP_724661.1	0.3
NP_724664.1	0.11
NP_724670.1	0.31
NP_724698.1	0
NP_724921.1	0.3
NP_724922.1	0.34
NP_725023.1	0.04
NP_725100.1	0
NP_725170.1	0
NP_725294.1	0
NP_725331.1	0.8
NP_725409.1	0.37
NP_725463.2	0.18
NP_725563.2	0.93
NP_725733.1	0.09
NP_725734.1	0
NP_725765.1	0.19
NP_725930.1	0.02
NP_725966.1	0.18
NP_725968.1	0.01
NP_726103.1	0.94
NP_726116.2	0.03
NP_726294.1	0.65
NP_726345.3	0.01
NP_726719.1	0.01
NP_726725.2	0
NP_726762.1	0.01
NP_726872.1	0
NP_726915.2	0
NP_727188.1	0
NP_727190.1	0.17
NP_727191.2	0.02
NP_727260.1	0.11
NP_727264.1	0
NP_727413.1	0
NP_727416.1	0.2
NP_727600.1	0.04
NP_727655.1	0.02
NP_727680.1	0.11
NP_727838.1	0.29
NP_727928.3	0
NP_728057.1	0.02
NP_728065.2	0
NP_728153.2	0.01
NP_728358.1	0
NP_728377.1	0
NP_728535.1	0.14
NP_728536.1	0
NP_728537.1	0
NP_728929.2	0
NP_729038.1	0.06
NP_729198.1	0
NP_729310.1	0.24
NP_729611.1	0.62
NP_729804.1	0.2
NP_729828.2	0.28
NP_729846.3	0
NP_729854.1	0.07
NP_729963.1	0
NP_730009.1	0.16
NP_730262.3	0
NP_730277.1	0.16
NP_730325.1	0.05
NP_730336.1	0.05
NP_730469.1	0
NP_730504.1	0.11
NP_730717.1	0
NP_730736.1	0.08
NP_730737.1	0.07
NP_730752.1	0
NP_730771.1	0
NP_730837.1	0
NP_730917.1	0.1
NP_730924.1	0.17
NP_731067.1	0.03
NP_731158.1	0.26
NP_731395.1	0
NP_731426.1	0.42
NP_731476.1	0
NP_731673.1	0
NP_731674.1	0
NP_731821.1	0.08
NP_731871.1	0.93
NP_731917.1	0.5
NP_732095.1	0
NP_732225.2	0.16
NP_732366.1	0.23
NP_732378.1	0.67
NP_732379.1	0.64
NP_732454.1	0.03
NP_732487.1	0
NP_732489.2	0.87
NP_732671.1	0.01
NP_732806.1	0
NP_733000.1	0
NP_733122.1	0.01
NP_733225.1	0
NP_733226.1	0
NP_733254.1	0.03
NP_787964.2	0.22
NP_788008.1	0.78
NP_788009.1	0.22
NP_788077.2	0
NP_788289.1	0
NP_788406.2	0.07
NP_788425.1	0.15
NP_788516.1	0
NP_788539.1	0.25
NP_788599.1	0.78
NP_788677.1	0.57
NP_995663.2	0.03
NP_995716.2	0
NP_995717.2	0
NP_996011.1	0.01
NP_996045.1	0.1
NP_996046.2	0.04
NP_996052.1	0.06
NP_996054.1	0
NP_996076.1	0
NP_996130.1	0.6
NP_996131.1	0.03
NP_996150.1	0.82
NP_996182.2	0.6
NP_996295.1	0
NP_996305.1	0.01
NP_996495.2	0
NP_996503.2	0.26

## Sheet: Insect lin 2 (outgroup A. aeg)
Gene ID	P(detected | null model, t_aegypti)
NP_001027041.1	1
NP_001027143.1	1
NP_001027167.1	1
NP_001034001.1	1
NP_001036273.2	0.99
NP_001036347.1	1
NP_001036380.2	0.99
NP_001036631.1	1
NP_001036729.2	1
NP_001036778.1	1
NP_001096960.1	1
NP_001097015.1	0.98
NP_001097166.1	1
NP_001097193.1	1
NP_001097229.1	1
NP_001097230.1	1
NP_001097248.1	1
NP_001097298.2	0.99
NP_001097379.1	1
NP_001097419.1	1
NP_001097420.1	0.99
NP_001097444.1	1
NP_001097635.2	1
NP_001097683.1	1
NP_001097693.1	1
NP_001137692.1	0.97
NP_001137734.1	1
NP_001137735.1	1
NP_001137765.1	1
NP_001162775.1	0.99
NP_001163439.1	1
NP_001163752.1	1
NP_001188563.1	1
NP_001188816.1	1
NP_001188822.1	1
NP_001188835.1	1
NP_001188920.1	1
NP_001188947.1	1
NP_001245915.1	1
NP_001246036.1	0.98
NP_001246452.1	0.97
NP_001247200.1	0.99
NP_001259121.1	0.97
NP_001259207.1	1
NP_001259379.1	1
NP_001260115.1	0.97
NP_001260165.1	1
NP_001260297.1	1
NP_001260568.1	1
NP_001261134.1	1
NP_001261335.1	1
NP_001261647.1	1
NP_001261980.1	1
NP_001262003.1	1
NP_001262087.1	0.96
NP_001262228.1	1
NP_001262436.1	1
NP_001262437.1	1
NP_001262500.1	0.98
NP_001284907.1	1
NP_001285104.1	1
NP_001285106.1	1
NP_001285402.1	0.98
NP_001285555.1	1
NP_001285668.1	1
NP_001285670.1	1
NP_001285681.1	1
NP_001285973.1	1
NP_001285974.1	1
NP_001286027.1	0.99
NP_001286216.1	0.97
NP_001286276.1	0.96
NP_001286552.1	1
NP_001286669.1	1
NP_001286699.1	1
NP_001286735.1	1
NP_001286737.1	0.99
NP_001286877.1	1
NP_001286920.1	1
NP_001287081.1	1
NP_001287477.1	0.97
NP_001287549.1	0.96
NP_001334691.1	1
NP_476952.1	1
NP_477033.1	1
NP_511087.1	1
NP_524256.1	1
NP_524882.2	1
NP_525095.2	0.98
NP_569838.1	1
NP_569889.2	0.97
NP_570056.1	1
NP_570057.1	1
NP_572255.1	1
NP_572484.1	0.99
NP_572513.1	1
NP_572534.1	1
NP_572586.2	1
NP_572588.1	0.96
NP_572676.2	1
NP_572677.2	1
NP_572678.1	1
NP_572680.1	1
NP_572691.1	1
NP_572785.2	0.99
NP_573212.1	1
NP_573369.1	1
NP_608555.2	1
NP_608850.1	1
NP_608939.2	1
NP_609020.3	1
NP_609024.1	1
NP_609050.1	1
NP_609076.3	1
NP_609155.1	1
NP_609198.1	1
NP_609255.1	1
NP_609306.2	1
NP_609415.1	1
NP_609518.1	1
NP_609614.2	0.98
NP_609705.1	1
NP_609743.1	1
NP_609748.1	1
NP_609754.2	0.98
NP_609865.1	0.99
NP_609956.1	1
NP_610307.2	1
NP_610420.1	1
NP_610440.1	1
NP_610565.2	1
NP_610566.1	1
NP_610782.1	1
NP_610954.1	0.99
NP_611102.1	1
NP_611266.2	1
NP_611283.1	1
NP_611319.1	1
NP_611380.1	1
NP_611477.1	1
NP_611478.1	1
NP_611560.1	1
NP_611562.2	1
NP_611630.1	1
NP_611631.1	1
NP_611697.1	1
NP_611699.1	0.99
NP_611711.1	1
NP_612088.2	1
NP_647625.2	1
NP_647698.1	1
NP_647722.1	1
NP_647725.1	1
NP_647735.1	0.99
NP_647782.1	1
NP_647913.3	1
NP_647925.1	1
NP_647928.1	0.98
NP_647938.1	0.96
NP_648020.1	1
NP_648169.2	0.99
NP_648350.1	1
NP_648859.1	1
NP_648891.1	1
NP_648949.2	1
NP_648963.1	1
NP_648974.3	0.98
NP_649041.1	1
NP_649177.1	0.99
NP_649245.1	1
NP_649269.1	1
NP_649359.1	0.96
NP_649366.1	1
NP_649429.1	1
NP_649447.5	1
NP_649612.1	1
NP_650044.1	1
NP_650225.2	1
NP_650251.1	1
NP_650346.1	1
NP_650485.1	1
NP_650535.1	1
NP_650555.2	1
NP_650675.1	1
NP_650788.1	1
NP_650799.1	0.97
NP_651021.1	0.99
NP_651069.1	0.99
NP_651105.1	0.98
NP_651348.1	1
NP_651401.1	1
NP_651491.1	1
NP_651497.1	1
NP_651501.2	0.98
NP_651550.1	1
NP_651786.1	0.99
NP_651830.1	1
NP_652336.2	1
NP_652709.1	1
NP_723211.1	1
NP_724038.2	0.98
NP_724079.2	1
NP_724828.1	1
NP_724829.1	1
NP_724830.1	1
NP_725040.2	1
NP_725287.3	0.99
NP_725288.1	0.99
NP_725310.1	1
NP_725385.1	1
NP_725400.1	0.99
NP_725491.1	1
NP_725558.1	1
NP_725731.2	1
NP_725776.1	1
NP_725795.2	1
NP_726241.2	1
NP_726242.2	1
NP_726509.1	1
NP_727371.1	0.96
NP_727479.1	1
NP_727997.1	0.99
NP_728749.1	1
NP_728750.1	1
NP_730211.1	1
NP_730797.2	1
NP_731042.1	1
NP_731227.1	1
NP_732112.1	1
NP_788279.1	1
NP_788402.1	1
NP_788428.2	1
NP_995763.1	1
NP_995764.2	1
NP_995797.1	1
NP_995829.2	0.99
NP_995830.1	0.99
NP_001014530.1	0.17
NP_001014532.1	0
NP_001014588.1	0
NP_001014706.2	0.05
NP_001015164.3	0
NP_001027095.1	0.66
NP_001027096.1	0.63
NP_001027097.1	0
NP_001027098.1	0
NP_001027119.1	0.93
NP_001027126.1	0.05
NP_001027131.1	0.01
NP_001027133.1	0.63
NP_001027134.1	0.66
NP_001027137.1	0
NP_001027139.1	0
NP_001027159.2	0
NP_001027160.2	0
NP_001027166.1	0.4
NP_001027253.1	0.01
NP_001027276.1	0.86
NP_001027394.2	0.54
NP_001027397.1	0.38
NP_001027445.1	0
NP_001027447.1	0
NP_001033838.1	0.49
NP_001033843.1	0
NP_001033929.1	0.38
NP_001033940.1	0
NP_001033942.1	0
NP_001033957.2	0.42
NP_001033962.1	0.71
NP_001033993.1	0.08
NP_001034027.2	0.05
NP_001034062.1	0.17
NP_001036255.1	0
NP_001036334.1	0.07
NP_001036336.1	0.76
NP_001036337.1	0.75
NP_001036365.1	0
NP_001036384.1	0.46
NP_001036616.1	0.93
NP_001036699.1	0.85
NP_001036714.1	0
NP_001036743.1	0.06
NP_001036758.1	0
NP_001096887.1	0
NP_001096901.1	0
NP_001096903.2	0
NP_001096923.1	0
NP_001097014.1	0
NP_001097019.1	0
NP_001097029.1	0.33
NP_001097032.2	0
NP_001097034.2	0
NP_001097062.2	0
NP_001097073.1	0
NP_001097076.1	0
NP_001097082.1	0.02
NP_001097083.1	0.02
NP_001097084.1	0.01
NP_001097095.1	0.02
NP_001097096.1	0.16
NP_001097103.1	0.08
NP_001097104.2	0.09
NP_001097130.1	0.26
NP_001097142.1	0
NP_001097146.1	0.88
NP_001097149.2	0.39
NP_001097150.1	0.07
NP_001097161.1	0.03
NP_001097165.1	0.02
NP_001097170.1	0
NP_001097172.1	0
NP_001097187.1	0
NP_001097195.1	0.05
NP_001097196.1	0
NP_001097206.1	0
NP_001097207.1	0
NP_001097208.1	0.1
NP_001097209.1	0
NP_001097213.2	0.04
NP_001097223.1	0
NP_001097231.1	0.01
NP_001097233.1	0.14
NP_001097257.1	0
NP_001097265.1	0
NP_001097266.1	0
NP_001097267.1	0
NP_001097269.1	0.03
NP_001097282.1	0
NP_001097289.1	0
NP_001097299.1	0.01
NP_001097300.2	0.2
NP_001097314.1	0
NP_001097326.1	0
NP_001097329.1	0.07
NP_001097330.1	0.39
NP_001097349.1	0
NP_001097351.1	0.02
NP_001097357.1	0.01
NP_001097364.1	0
NP_001097386.1	0.06
NP_001097401.1	0.1
NP_001097408.1	0
NP_001097410.1	0
NP_001097411.1	0.1
NP_001097412.1	0.08
NP_001097413.1	0.79
NP_001097430.1	0
NP_001097443.1	0.02
NP_001097459.1	0.74
NP_001097460.1	0
NP_001097464.1	0.01
NP_001097466.1	0
NP_001097478.3	0
NP_001097479.2	0
NP_001097491.1	0.1
NP_001097507.1	0.71
NP_001097552.1	0.01
NP_001097559.1	0
NP_001097575.2	0.56
NP_001097591.1	0
NP_001097596.1	0.81
NP_001097604.1	0.18
NP_001097617.1	0.89
NP_001097619.1	0.07
NP_001097636.1	0
NP_001097642.2	0.39
NP_001097648.1	0.01
NP_001097662.2	0.23
NP_001097671.1	0.13
NP_001097686.4	0
NP_001097709.1	0.03
NP_001097710.1	0.94
NP_001097733.2	0
NP_001097737.1	0.34
NP_001097765.2	0
NP_001097790.1	0.01
NP_001097791.1	0.93
NP_001097817.1	0.01
NP_001097821.1	0
NP_001097822.2	0.08
NP_001097832.1	0
NP_001097838.1	0
NP_001097870.2	0.13
NP_001097941.1	0
NP_001097950.1	0.3
NP_001097976.1	0.9
NP_001097979.1	0
NP_001097980.1	0
NP_001097983.1	0.57
NP_001097984.1	0.48
NP_001104078.2	0
NP_001104474.1	0
NP_001137681.1	0
NP_001137702.1	0
NP_001137730.1	0
NP_001137731.1	0
NP_001137755.1	0.25
NP_001137757.2	0.3
NP_001137789.1	0.02
NP_001137794.1	0.02
NP_001137836.1	0.7
NP_001137845.1	0
NP_001137864.1	0
NP_001137865.1	0
NP_001137867.1	0
NP_001137870.1	0
NP_001137871.1	0.58
NP_001137874.1	0.02
NP_001137884.1	0.51
NP_001137895.1	0.08
NP_001137967.1	0
NP_001137983.2	0.12
NP_001138049.1	0.2
NP_001138058.1	0
NP_001138059.2	0
NP_001138060.1	0.08
NP_001138096.1	0
NP_001138173.1	0
NP_001138213.1	0.01
NP_001162700.1	0.06
NP_001162776.1	0
NP_001162811.1	0
NP_001162861.1	0.01
NP_001162865.1	0
NP_001162872.1	0
NP_001162892.1	0.05
NP_001162893.1	0
NP_001162953.1	0
NP_001162954.1	0.01
NP_001162955.1	0
NP_001162956.1	0
NP_001162971.1	0
NP_001162982.1	0
NP_001163002.1	0
NP_001163009.2	0.39
NP_001163010.1	0
NP_001163023.1	0.03
NP_001163043.1	0
NP_001163091.1	0
NP_001163105.1	0
NP_001163106.1	0
NP_001163120.1	0
NP_001163121.1	0.01
NP_001163125.1	0
NP_001163157.1	0
NP_001163159.1	0.08
NP_001163160.1	0
NP_001163170.1	0
NP_001163180.1	0.01
NP_001163193.1	0.02
NP_001163212.1	0
NP_001163236.1	0
NP_001163245.1	0.41
NP_001163252.2	0
NP_001163261.1	0.15
NP_001163262.1	0
NP_001163266.1	0
NP_001163267.1	0
NP_001163268.1	0
NP_001163269.1	0
NP_001163284.1	0
NP_001163285.1	0
NP_001163301.1	0.06
NP_001163341.1	0
NP_001163353.1	0.02
NP_001163365.2	0.21
NP_001163376.1	0.04
NP_001163377.1	0
NP_001163378.1	0.91
NP_001163407.1	0.04
NP_001163411.1	0.03
NP_001163412.1	0.23
NP_001163425.2	0.07
NP_001163448.2	0.31
NP_001163459.1	0.01
NP_001163483.1	0.02
NP_001163491.1	0.09
NP_001163539.1	0.01
NP_001163543.1	0
NP_001163544.1	0
NP_001163545.1	0
NP_001163546.2	0.03
NP_001163552.1	0
NP_001163555.1	0.3
NP_001163593.1	0
NP_001163594.1	0
NP_001163595.1	0.07
NP_001163637.1	0.02
NP_001163677.1	0.08
NP_001163701.1	0
NP_001163770.1	0.2
NP_001163862.1	0.01
NP_001188370.1	0
NP_001188538.1	0
NP_001188539.1	0
NP_001188555.1	0.02
NP_001188556.1	0
NP_001188557.1	0
NP_001188703.1	0
NP_001188716.1	0.08
NP_001188717.1	0.04
NP_001188728.1	0.74
NP_001188734.1	0
NP_001188756.1	0
NP_001188787.1	0
NP_001188789.2	0
NP_001188792.1	0.88
NP_001188797.1	0.01
NP_001188801.2	0
NP_001188804.1	0
NP_001188810.1	0
NP_001188812.1	0.01
NP_001188813.2	0
NP_001188818.1	0.04
NP_001188839.1	0.01
NP_001188843.1	0.01
NP_001188853.1	0.03
NP_001188854.1	0.02
NP_001188863.1	0.5
NP_001188866.1	0
NP_001188902.1	0
NP_001188906.1	0
NP_001188943.1	0
NP_001188944.1	0
NP_001188945.1	0
NP_001188961.1	0
NP_001188967.1	0
NP_001188968.1	0
NP_001188978.1	0.05
NP_001188981.1	0
NP_001188982.1	0
NP_001188983.1	0
NP_001188997.1	0
NP_001189006.2	0
NP_001189013.1	0.34
NP_001189014.1	0
NP_001189025.1	0
NP_001189033.2	0.34
NP_001189040.1	0.71
NP_001189053.1	0.72
NP_001189061.1	0.02
NP_001189062.1	0.14
NP_001189080.1	0
NP_001189087.1	0.01
NP_001189106.1	0
NP_001189107.1	0.16
NP_001189110.1	0.75
NP_001189113.1	0
NP_001189118.1	0.01
NP_001189119.1	0
NP_001189130.1	0.11
NP_001189133.2	0
NP_001189134.2	0.09
NP_001189135.1	0.05
NP_001189138.1	0
NP_001189142.1	0.01
NP_001189179.1	0
NP_001189193.1	0
NP_001189206.1	0.05
NP_001189207.1	0
NP_001189218.2	0
NP_001189229.1	0
NP_001189241.1	0
NP_001189242.1	0.04
NP_001189244.1	0
NP_001189245.1	0
NP_001189264.2	0.09
NP_001189265.2	0
NP_001189316.1	0.04
NP_001189317.1	0.03
NP_001189328.1	0
NP_001245445.1	0
NP_001245446.1	0
NP_001245522.1	0
NP_001245523.1	0
NP_001245524.1	0
NP_001245525.1	0
NP_001245526.1	0.24
NP_001245538.1	0
NP_001245539.1	0
NP_001245540.1	0
NP_001245542.1	0
NP_001245546.1	0
NP_001245561.1	0
NP_001245563.1	0
NP_001245569.1	0
NP_001245570.1	0.59
NP_001245578.1	0.14
NP_001245579.1	0.05
NP_001245580.1	0.05
NP_001245585.1	0
NP_001245643.1	0.39
NP_001245664.1	0.19
NP_001245677.1	0
NP_001245724.1	0
NP_001245735.1	0.12
NP_001245770.1	0.29
NP_001245781.1	0
NP_001245783.1	0
NP_001245784.1	0
NP_001245785.1	0
NP_001245837.1	0.3
NP_001245838.1	0
NP_001245849.1	0
NP_001245850.1	0.03
NP_001245868.1	0.13
NP_001245887.1	0
NP_001245901.2	0.3
NP_001245903.1	0
NP_001245920.1	0.07
NP_001245940.1	0
NP_001245945.1	0
NP_001245963.1	0.32
NP_001245964.1	0
NP_001245965.1	0
NP_001245985.1	0
NP_001245986.1	0
NP_001245988.1	0
NP_001245989.1	0
NP_001245990.1	0
NP_001245992.1	0
NP_001246017.1	0.28
NP_001246024.1	0.03
NP_001246028.1	0.01
NP_001246030.1	0.01
NP_001246035.1	0
NP_001246040.1	0
NP_001246044.1	0.7
NP_001246052.1	0
NP_001246056.1	0
NP_001246068.1	0
NP_001246069.1	0.07
NP_001246070.1	0.14
NP_001246071.1	0.15
NP_001246072.1	0.18
NP_001246106.1	0
NP_001246160.1	0.52
NP_001246183.1	0
NP_001246248.2	0.18
NP_001246249.1	0.07
NP_001246250.1	0.12
NP_001246252.1	0
NP_001246260.1	0
NP_001246262.1	0
NP_001246270.1	0.02
NP_001246273.1	0.11
NP_001246274.1	0.04
NP_001246275.1	0
NP_001246279.1	0.08
NP_001246281.1	0
NP_001246299.1	0.16
NP_001246324.1	0.03
NP_001246329.1	0
NP_001246335.1	0
NP_001246341.1	0.58
NP_001246342.1	0.01
NP_001246343.1	0.52
NP_001246344.1	0.09
NP_001246345.1	0.23
NP_001246346.1	0
NP_001246348.1	0
NP_001246366.1	0
NP_001246382.1	0
NP_001246383.1	0
NP_001246385.1	0
NP_001246386.1	0
NP_001246387.1	0
NP_001246388.1	0
NP_001246389.1	0
NP_001246390.1	0.07
NP_001246405.1	0
NP_001246413.1	0.36
NP_001246414.1	0
NP_001246415.1	0
NP_001246416.1	0
NP_001246435.1	0
NP_001246437.1	0.54
NP_001246438.1	0.01
NP_001246440.1	0
NP_001246444.1	0.01
NP_001246456.1	0
NP_001246459.1	0
NP_001246476.1	0
NP_001246481.1	0.04
NP_001246497.1	0.01
NP_001246518.1	0
NP_001246520.1	0.89
NP_001246522.1	0
NP_001246536.1	0.04
NP_001246586.1	0
NP_001246594.1	0
NP_001246604.1	0
NP_001246605.1	0
NP_001246638.1	0.03
NP_001246644.1	0
NP_001246646.1	0.03
NP_001246650.1	0.02
NP_001246658.1	0
NP_001246664.1	0
NP_001246666.1	0.14
NP_001246686.1	0
NP_001246709.1	0
NP_001246718.1	0.07
NP_001246719.1	0.08
NP_001246726.1	0.08
NP_001246736.1	0.09
NP_001246737.1	0
NP_001246744.1	0.04
NP_001246756.1	0
NP_001246758.1	0.01
NP_001246767.1	0.07
NP_001246772.1	0.01
NP_001246773.1	0
NP_001246774.1	0.13
NP_001246791.1	0
NP_001246818.1	0.04
NP_001246829.1	0
NP_001246832.1	0
NP_001246854.1	0.23
NP_001246861.1	0
NP_001246878.1	0
NP_001246883.1	0
NP_001246884.1	0
NP_001246885.1	0
NP_001246886.1	0
NP_001246902.1	0.77
NP_001246924.1	0
NP_001246925.1	0
NP_001246961.1	0
NP_001246967.1	0
NP_001246979.1	0
NP_001246980.1	0
NP_001247009.1	0
NP_001247038.1	0
NP_001247039.1	0
NP_001247057.1	0.02
NP_001247073.1	0
NP_001247074.1	0.06
NP_001247079.1	0.04
NP_001247082.1	0
NP_001247085.1	0.24
NP_001247093.1	0
NP_001247094.1	0
NP_001247127.1	0
NP_001247173.1	0
NP_001247174.1	0
NP_001247180.1	0.07
NP_001247181.1	0
NP_001247182.1	0
NP_001247194.1	0
NP_001247246.1	0
NP_001247247.1	0.02
NP_001247248.1	0.14
NP_001247249.1	0
NP_001247250.1	0
NP_001247291.1	0
NP_001247294.1	0.08
NP_001247308.1	0.06
NP_001247316.1	0
NP_001247336.1	0.01
NP_001247337.1	0
NP_001247338.1	0
NP_001247357.1	0.89
NP_001247363.1	0
NP_001247374.1	0.05
NP_001259091.1	0.03
NP_001259110.1	0
NP_001259113.1	0
NP_001259141.1	0.54
NP_001259142.1	0.55
NP_001259180.1	0
NP_001259185.1	0
NP_001259205.1	0.01
NP_001259206.1	0.01
NP_001259231.1	0
NP_001259232.1	0
NP_001259314.1	0.04
NP_001259315.1	0
NP_001259338.1	0.03
NP_001259451.1	0.01
NP_001259482.1	0.01
NP_001259514.1	0.03
NP_001259515.1	0.37
NP_001259516.1	0.35
NP_001259574.1	0
NP_001259603.1	0.3
NP_001259625.1	0.92
NP_001259626.1	0.91
NP_001259627.1	0.91
NP_001259634.1	0
NP_001259642.1	0.02
NP_001259652.1	0
NP_001259653.1	0
NP_001259681.1	0
NP_001259761.1	0
NP_001259797.1	0
NP_001259819.1	0.02
NP_001259888.1	0
NP_001259893.1	0
NP_001259935.1	0
NP_001259936.1	0.14
NP_001259937.1	0
NP_001259938.1	0
NP_001259942.1	0.02
NP_001259947.1	0
NP_001259948.1	0
NP_001259949.1	0
NP_001259960.1	0.02
NP_001259985.1	0
NP_001259999.1	0.09
NP_001260009.1	0
NP_001260043.1	0
NP_001260045.1	0
NP_001260110.1	0
NP_001260125.1	0.09
NP_001260184.1	0
NP_001260185.1	0
NP_001260186.1	0
NP_001260236.1	0
NP_001260294.1	0
NP_001260295.1	0
NP_001260298.1	0
NP_001260315.1	0.01
NP_001260334.1	0
NP_001260359.1	0
NP_001260360.1	0
NP_001260367.1	0
NP_001260374.1	0.28
NP_001260387.1	0.13
NP_001260389.1	0
NP_001260400.1	0.01
NP_001260409.1	0.02
NP_001260433.1	0.04
NP_001260438.1	0.63
NP_001260443.1	0.46
NP_001260444.1	0
NP_001260446.1	0
NP_001260468.1	0
NP_001260469.1	0
NP_001260470.1	0
NP_001260471.1	0
NP_001260474.1	0.1
NP_001260477.1	0.05
NP_001260478.1	0.22
NP_001260479.1	0.19
NP_001260497.1	0
NP_001260505.1	0.02
NP_001260507.1	0.66
NP_001260524.1	0
NP_001260546.1	0.25
NP_001260551.1	0
NP_001260552.1	0
NP_001260553.1	0
NP_001260560.1	0.02
NP_001260564.1	0.01
NP_001260611.1	0.31
NP_001260614.1	0
NP_001260631.1	0.02
NP_001260665.1	0
NP_001260666.1	0
NP_001260680.1	0.76
NP_001260705.2	0.01
NP_001260721.1	0
NP_001260741.1	0.16
NP_001260754.1	0
NP_001260755.1	0
NP_001260767.1	0.01
NP_001260813.1	0.19
NP_001260833.1	0.19
NP_001260840.1	0
NP_001260911.1	0
NP_001260943.1	0.4
NP_001260945.1	0.53
NP_001260947.1	0
NP_001260953.1	0.01
NP_001260973.1	0
NP_001260975.1	0.01
NP_001260976.1	0.03
NP_001260989.1	0.01
NP_001261002.1	0.22
NP_001261003.1	0.31
NP_001261004.1	0.07
NP_001261036.1	0
NP_001261104.1	0
NP_001261108.1	0
NP_001261109.1	0
NP_001261110.1	0
NP_001261126.1	0
NP_001261131.1	0
NP_001261150.1	0
NP_001261160.1	0.01
NP_001261194.1	0.02
NP_001261221.1	0
NP_001261268.1	0.1
NP_001261303.1	0
NP_001261389.1	0.03
NP_001261416.1	0.33
NP_001261540.1	0.95
NP_001261554.1	0
NP_001261561.1	0.9
NP_001261562.1	0
NP_001261598.1	0.02
NP_001261611.1	0
NP_001261688.1	0
NP_001261725.1	0.31
NP_001261740.1	0.18
NP_001261741.1	0
NP_001261777.1	0.01
NP_001261789.2	0
NP_001261792.1	0
NP_001261834.1	0.2
NP_001261838.1	0
NP_001261854.1	0.06
NP_001261855.1	0
NP_001261856.1	0
NP_001261857.1	0.04
NP_001261880.1	0.37
NP_001261889.1	0.87
NP_001261933.1	0
NP_001261966.1	0.68
NP_001261996.1	0.03
NP_001262002.1	0
NP_001262004.2	0.09
NP_001262010.1	0.67
NP_001262011.1	0.02
NP_001262012.1	0
NP_001262013.1	0.02
NP_001262054.1	0
NP_001262123.1	0
NP_001262129.1	0.58
NP_001262132.1	0
NP_001262136.1	0.02
NP_001262146.1	0
NP_001262154.1	0.04
NP_001262190.1	0.86
NP_001262194.1	0
NP_001262203.1	0
NP_001262266.1	0.01
NP_001262268.1	0.03
NP_001262275.1	0
NP_001262322.1	0.04
NP_001262341.1	0
NP_001262368.1	0.42
NP_001262378.1	0
NP_001262382.1	0
NP_001262389.1	0.94
NP_001262438.1	0.28
NP_001262498.1	0.1
NP_001262512.1	0
NP_001262532.1	0.16
NP_001262537.1	0
NP_001262570.1	0
NP_001262606.1	0.24
NP_001262607.1	0.24
NP_001262610.1	0.25
NP_001262611.1	0.04
NP_001262628.1	0
NP_001262728.1	0.25
NP_001262739.1	0
NP_001262753.1	0
NP_001262815.1	0.21
NP_001262816.1	0.02
NP_001262823.1	0.04
NP_001262824.1	0.36
NP_001262854.1	0
NP_001262875.1	0.29
NP_001262958.1	0
NP_001262991.1	0.42
NP_001262992.1	0.35
NP_001263004.1	0.1
NP_001263012.1	0.89
NP_001263039.1	0
NP_001263121.1	0
NP_001263173.1	0
NP_001284766.1	0.12
NP_001284809.1	0
NP_001284838.1	0.01
NP_001284856.1	0
NP_001284858.1	0.01
NP_001284876.1	0
NP_001284877.1	0.2
NP_001284883.1	0.08
NP_001284894.1	0.26
NP_001284895.1	0.09
NP_001284910.1	0
NP_001284911.1	0
NP_001284953.1	0
NP_001284980.1	0
NP_001284981.1	0
NP_001284982.1	0
NP_001284984.1	0
NP_001285007.1	0
NP_001285020.1	0
NP_001285038.1	0.01
NP_001285062.1	0.54
NP_001285063.1	0.85
NP_001285064.1	0
NP_001285065.1	0
NP_001285066.1	0
NP_001285081.1	0.19
NP_001285082.1	0.18
NP_001285093.1	0.4
NP_001285110.1	0
NP_001285115.1	0.01
NP_001285116.1	0
NP_001285135.1	0.77
NP_001285152.1	0.04
NP_001285255.1	0.01
NP_001285272.1	0.01
NP_001285341.1	0
NP_001285368.1	0
NP_001285370.1	0.66
NP_001285377.1	0
NP_001285424.1	0.32
NP_001285479.1	0
NP_001285502.1	0
NP_001285504.1	0.08
NP_001285544.1	0
NP_001285561.1	0.93
NP_001285562.1	0.31
NP_001285563.1	0
NP_001285576.1	0.11
NP_001285577.1	0.42
NP_001285597.1	0.01
NP_001285598.1	0
NP_001285605.1	0
NP_001285606.1	0.06
NP_001285609.1	0.78
NP_001285643.1	0
NP_001285644.1	0.22
NP_001285646.1	0
NP_001285664.1	0.01
NP_001285686.1	0.07
NP_001285716.1	0
NP_001285746.1	0.54
NP_001285774.1	0
NP_001285782.1	0
NP_001285817.1	0.32
NP_001285819.1	0
NP_001285829.1	0
NP_001285835.1	0
NP_001285837.1	0.08
NP_001285838.1	0.92
NP_001285841.1	0
NP_001285842.1	0
NP_001285846.1	0
NP_001285855.1	0
NP_001285884.1	0.13
NP_001285888.1	0.01
NP_001285900.1	0
NP_001285906.1	0.04
NP_001285911.1	0.55
NP_001285920.1	0
NP_001285925.1	0
NP_001285934.1	0
NP_001285936.1	0
NP_001285940.1	0.03
NP_001285944.1	0.24
NP_001285965.1	0.02
NP_001285967.1	0
NP_001285972.1	0.06
NP_001285978.1	0
NP_001285994.1	0
NP_001285995.1	0
NP_001285996.1	0
NP_001286006.1	0
NP_001286007.1	0
NP_001286008.1	0
NP_001286010.1	0
NP_001286020.1	0.15
NP_001286021.1	0.91
NP_001286023.1	0
NP_001286026.1	0
NP_001286035.1	0.15
NP_001286040.1	0
NP_001286052.1	0.38
NP_001286062.1	0.05
NP_001286063.1	0.06
NP_001286065.1	0.72
NP_001286092.1	0
NP_001286097.1	0
NP_001286098.1	0
NP_001286104.1	0.41
NP_001286138.1	0
NP_001286146.1	0.55
NP_001286147.1	0.55
NP_001286148.1	0.61
NP_001286154.1	0
NP_001286164.1	0.04
NP_001286165.1	0.05
NP_001286166.1	0.05
NP_001286167.1	0.06
NP_001286180.1	0.26
NP_001286191.1	0
NP_001286195.1	0.08
NP_001286217.1	0.13
NP_001286218.1	0
NP_001286227.1	0.55
NP_001286231.1	0
NP_001286232.1	0.49
NP_001286233.1	0.57
NP_001286234.1	0.51
NP_001286235.1	0.52
NP_001286273.1	0.05
NP_001286279.1	0.56
NP_001286290.1	0
NP_001286333.1	0
NP_001286372.1	0.03
NP_001286378.1	0.42
NP_001286380.1	0
NP_001286384.1	0
NP_001286386.1	0.01
NP_001286392.1	0
NP_001286399.1	0
NP_001286422.1	0.29
NP_001286463.1	0
NP_001286465.1	0
NP_001286490.1	0
NP_001286491.1	0.01
NP_001286500.1	0
NP_001286501.1	0.07
NP_001286502.1	0.15
NP_001286512.1	0
NP_001286513.1	0
NP_001286520.1	0.02
NP_001286534.1	0.01
NP_001286542.1	0
NP_001286543.1	0
NP_001286556.1	0.61
NP_001286557.1	0
NP_001286558.1	0
NP_001286559.1	0.4
NP_001286560.1	0.5
NP_001286569.1	0.93
NP_001286585.1	0
NP_001286586.1	0
NP_001286594.1	0
NP_001286622.1	0
NP_001286623.1	0
NP_001286625.1	0.01
NP_001286632.1	0.08
NP_001286633.1	0.02
NP_001286648.1	0.07
NP_001286663.1	0
NP_001286681.1	0
NP_001286687.1	0
NP_001286688.1	0
NP_001286705.1	0
NP_001286710.1	0.06
NP_001286711.1	0.08
NP_001286715.1	0.1
NP_001286720.1	0
NP_001286760.1	0.81
NP_001286762.1	0
NP_001286764.1	0
NP_001286772.1	0
NP_001286799.1	0.01
NP_001286858.1	0
NP_001286859.1	0
NP_001286879.1	0.01
NP_001286890.1	0
NP_001286911.1	0
NP_001286935.1	0.08
NP_001286958.1	0.03
NP_001286959.1	0.02
NP_001286968.1	0.17
NP_001286969.1	0.03
NP_001287020.1	0
NP_001287025.1	0.15
NP_001287036.1	0.12
NP_001287059.1	0.27
NP_001287063.1	0
NP_001287090.1	0.2
NP_001287094.1	0.81
NP_001287104.1	0.06
NP_001287110.1	0
NP_001287116.1	0
NP_001287117.1	0
NP_001287129.1	0.34
NP_001287133.1	0.02
NP_001287147.1	0.01
NP_001287148.1	0.02
NP_001287149.1	0
NP_001287165.1	0
NP_001287167.1	0
NP_001287168.1	0
NP_001287170.1	0
NP_001287172.1	0
NP_001287234.1	0.05
NP_001287248.1	0
NP_001287251.1	0
NP_001287265.1	0.03
NP_001287312.1	0.06
NP_001287315.1	0
NP_001287317.1	0.95
NP_001287322.1	0.04
NP_001287362.1	0
NP_001287377.1	0.01
NP_001287392.1	0
NP_001287393.1	0.09
NP_001287418.1	0.01
NP_001287458.1	0.58
NP_001287462.1	0
NP_001287507.1	0
NP_001287530.1	0.01
NP_001287531.1	0.1
NP_001287585.1	0
NP_001287603.1	0
NP_001287605.1	0.04
NP_001287611.1	0.06
NP_001303311.1	0.06
NP_001303324.1	0
NP_001303339.1	0
NP_001303358.1	0
NP_001303361.1	0
NP_001303386.1	0
NP_001303387.1	0
NP_001303392.1	0.71
NP_001303397.1	0.38
NP_001303400.1	0.24
NP_001303401.1	0.22
NP_001303413.1	0.06
NP_001303434.1	0.32
NP_001303448.1	0.01
NP_001303483.1	0
NP_001303506.1	0
NP_001303542.1	0.02
NP_001303554.1	0
NP_001334683.1	0.44
NP_001334689.1	0.1
NP_001334740.1	0.79
NP_001334744.1	0
NP_001334745.1	0.95
NP_476634.1	0
NP_476644.1	0
NP_476645.1	0
NP_476655.1	0
NP_476675.1	0
NP_476678.1	0
NP_476718.1	0
NP_476719.2	0
NP_476783.1	0.94
NP_476785.1	0.17
NP_476800.1	0.03
NP_476889.1	0.01
NP_476944.1	0.01
NP_477103.1	0.03
NP_477151.1	0
NP_477309.1	0.53
NP_477328.2	0
NP_477465.1	0
NP_511053.2	0
NP_511060.2	0.25
NP_511067.3	0.04
NP_511072.2	0.02
NP_511116.2	0.64
NP_511121.1	0.02
NP_523406.1	0
NP_523482.1	0
NP_523549.1	0
NP_523550.3	0
NP_523594.1	0
NP_523682.3	0.08
NP_523744.1	0.03
NP_523752.1	0
NP_523818.2	0.52
NP_523866.2	0.02
NP_523875.2	0
NP_523906.2	0
NP_523956.1	0
NP_523978.1	0.08
NP_523979.1	0
NP_523980.1	0
NP_523981.1	0.74
NP_524057.2	0.04
NP_524083.2	0.41
NP_524086.1	0.42
NP_524088.2	0
NP_524089.2	0
NP_524090.2	0
NP_524091.1	0.68
NP_524093.2	0.22
NP_524094.2	0.01
NP_524114.1	0
NP_524136.2	0.67
NP_524137.2	0.45
NP_524138.1	0.54
NP_524139.1	0
NP_524188.1	0
NP_524286.1	0
NP_524295.1	0.26
NP_524299.1	0.24
NP_524323.2	0
NP_524329.1	0.95
NP_524346.1	0.95
NP_524388.1	0
NP_524390.2	0.02
NP_524422.1	0
NP_524443.2	0
NP_524477.3	0
NP_524498.2	0.01
NP_524499.2	0
NP_524508.1	0.93
NP_524512.2	0.23
NP_524587.1	0.02
NP_524604.2	0.78
NP_524773.2	0.01
NP_524859.2	0
NP_524898.1	0
NP_524906.1	0
NP_525000.1	0.05
NP_525060.1	0.01
NP_525067.2	0.01
NP_525087.2	0.01
NP_536778.2	0
NP_536779.2	0.71
NP_536780.3	0
NP_536781.2	0
NP_536782.2	0.09
NP_569854.1	0
NP_569855.2	0.57
NP_569862.3	0
NP_569864.1	0
NP_569868.1	0
NP_569878.1	0
NP_569888.1	0.09
NP_569890.1	0.38
NP_569892.1	0.54
NP_569894.2	0
NP_569942.2	0
NP_569974.2	0
NP_569975.1	0.03
NP_569985.1	0
NP_569986.1	0
NP_570000.1	0
NP_570031.1	0
NP_570032.1	0
NP_570033.1	0.16
NP_570034.1	0.06
NP_570039.1	0
NP_570040.1	0.11
NP_570044.1	0.02
NP_570045.1	0
NP_570047.1	0.02
NP_570055.2	0.01
NP_570067.1	0
NP_572149.2	0
NP_572150.1	0
NP_572153.1	0
NP_572156.1	0.01
NP_572157.1	0.09
NP_572158.1	0.1
NP_572161.1	0
NP_572172.1	0.06
NP_572200.1	0
NP_572201.2	0
NP_572206.1	0.23
NP_572210.1	0
NP_572211.1	0
NP_572213.1	0
NP_572227.1	0.08
NP_572265.1	0
NP_572272.1	0
NP_572379.1	0.59
NP_572386.1	0
NP_572393.1	0
NP_572394.2	0
NP_572398.1	0.05
NP_572399.1	0.12
NP_572429.1	0
NP_572430.1	0
NP_572431.2	0
NP_572447.1	0
NP_572465.1	0
NP_572468.1	0.15
NP_572473.1	0
NP_572485.1	0.01
NP_572487.3	0.03
NP_572489.2	0.01
NP_572533.1	0.01
NP_572544.1	0.03
NP_572569.1	0
NP_572587.1	0
NP_572614.1	0.15
NP_572623.1	0.01
NP_572629.1	0
NP_572645.1	0.78
NP_572654.1	0
NP_572661.1	0.09
NP_572696.1	0.01
NP_572697.1	0
NP_572698.2	0.01
NP_572701.1	0
NP_572708.1	0
NP_572715.2	0.12
NP_572718.2	0
NP_572729.1	0
NP_572734.1	0
NP_572739.1	0.73
NP_572751.1	0
NP_572763.3	0.08
NP_572764.1	0.01
NP_572784.1	0
NP_572787.2	0.01
NP_572798.1	0.03
NP_572816.1	0.45
NP_572835.1	0.02
NP_572847.2	0
NP_572867.1	0
NP_572897.1	0.02
NP_572936.1	0.03
NP_572937.1	0.66
NP_572944.1	0.08
NP_572973.2	0
NP_572984.1	0.02
NP_573011.1	0
NP_573013.1	0.04
NP_573028.1	0.01
NP_573029.1	0.04
NP_573052.4	0
NP_573060.1	0.91
NP_573108.2	0.85
NP_573113.1	0.26
NP_573138.1	0
NP_573144.2	0.92
NP_573145.1	0
NP_573182.1	0.01
NP_573188.1	0.05
NP_573189.1	0
NP_573198.1	0.03
NP_573203.2	0.02
NP_573206.1	0
NP_573211.1	0.65
NP_573222.3	0
NP_573227.1	0
NP_573272.2	0
NP_573273.1	0.04
NP_573277.2	0.94
NP_573278.1	0
NP_573291.1	0
NP_573293.1	0
NP_573294.1	0.01
NP_573307.1	0
NP_573308.1	0
NP_573344.1	0
NP_573345.1	0
NP_573346.2	0
NP_573348.1	0
NP_573350.1	0
NP_573373.1	0.11
NP_573386.2	0
NP_599099.1	0
NP_602306.1	0
NP_608364.2	0
NP_608368.1	0.04
NP_608371.2	0.01
NP_608383.1	0
NP_608385.1	0.69
NP_608404.1	0
NP_608406.1	0
NP_608407.1	0
NP_608438.1	0
NP_608443.1	0
NP_608456.1	0.61
NP_608471.1	0
NP_608492.1	0
NP_608510.2	0
NP_608511.1	0
NP_608527.2	0.42
NP_608538.2	0
NP_608587.1	0
NP_608599.1	0.95
NP_608601.1	0
NP_608620.1	0
NP_608621.1	0
NP_608650.1	0
NP_608680.1	0.22
NP_608706.1	0.04
NP_608747.2	0
NP_608756.1	0.47
NP_608769.2	0
NP_608774.1	0.19
NP_608814.1	0.04
NP_608815.1	0.01
NP_608816.2	0.02
NP_608820.1	0
NP_608846.2	0
NP_608849.1	0
NP_608855.2	0.01
NP_608867.1	0.17
NP_608940.1	0
NP_608970.2	0
NP_608975.1	0
NP_609001.2	0
NP_609006.1	0.06
NP_609010.1	0
NP_609065.1	0
NP_609106.2	0
NP_609124.3	0
NP_609147.1	0
NP_609213.2	0
NP_609214.1	0.52
NP_609225.1	0
NP_609249.1	0
NP_609267.1	0.15
NP_609274.2	0
NP_609281.1	0
NP_609282.1	0
NP_609296.1	0
NP_609297.2	0.54
NP_609307.1	0
NP_609337.2	0
NP_609376.1	0
NP_609423.1	0
NP_609435.1	0.01
NP_609440.2	0
NP_609465.1	0.08
NP_609466.1	0.32
NP_609469.1	0
NP_609472.1	0
NP_609482.1	0.01
NP_609499.1	0.92
NP_609502.1	0
NP_609512.1	0
NP_609513.1	0
NP_609516.2	0
NP_609526.1	0
NP_609546.1	0.28
NP_609587.1	0.14
NP_609602.2	0.1
NP_609620.1	0.01
NP_609621.1	0.65
NP_609622.2	0.55
NP_609636.2	0.47
NP_609638.1	0.04
NP_609654.1	0
NP_609657.2	0
NP_609660.1	0
NP_609661.3	0
NP_609662.1	0.01
NP_609663.2	0
NP_609678.1	0
NP_609702.1	0
NP_609714.1	0
NP_609728.1	0.73
NP_609749.2	0
NP_609751.1	0
NP_609768.1	0
NP_609772.1	0
NP_609788.1	0
NP_609797.1	0.02
NP_609799.1	0
NP_609826.1	0
NP_609827.1	0
NP_609838.1	0.94
NP_609839.2	0
NP_609858.1	0.03
NP_609859.2	0
NP_609906.1	0
NP_609928.1	0
NP_609932.1	0
NP_609940.1	0.06
NP_609943.1	0.04
NP_609971.1	0.16
NP_610004.1	0.3
NP_610014.1	0
NP_610015.2	0
NP_610016.1	0
NP_610027.1	0
NP_610039.1	0
NP_610040.1	0
NP_610041.1	0.07
NP_610068.2	0.16
NP_610091.2	0
NP_610110.1	0.95
NP_610125.1	0
NP_610126.1	0
NP_610198.1	0
NP_610204.1	0.04
NP_610214.2	0
NP_610225.1	0
NP_610258.2	0
NP_610275.2	0.9
NP_610312.1	0.64
NP_610322.1	0.59
NP_610345.1	0.19
NP_610350.2	0
NP_610353.1	0
NP_610364.1	0
NP_610367.1	0
NP_610368.1	0
NP_610369.1	0
NP_610372.1	0.18
NP_610374.2	0
NP_610412.2	0
NP_610415.1	0.87
NP_610422.2	0.62
NP_610461.1	0
NP_610486.1	0.49
NP_610515.1	0.23
NP_610532.1	0
NP_610533.1	0
NP_610564.1	0.02
NP_610568.1	0.13
NP_610577.3	0.19
NP_610578.1	0
NP_610601.1	0
NP_610645.1	0.03
NP_610647.1	0.06
NP_610648.1	0.01
NP_610649.1	0.04
NP_610650.1	0.04
NP_610728.1	0
NP_610748.1	0.02
NP_610750.1	0.2
NP_610751.2	0.08
NP_610762.2	0
NP_610768.1	0
NP_610778.2	0.74
NP_610841.1	0
NP_610844.1	0.45
NP_610858.1	0
NP_610859.1	0
NP_610883.1	0.17
NP_610887.1	0.88
NP_610889.1	0.54
NP_610895.1	0
NP_610896.1	0.01
NP_610909.2	0
NP_610919.1	0
NP_610971.2	0.88
NP_610972.2	0.01
NP_610975.1	0.15
NP_610978.2	0
NP_610979.1	0
NP_610981.1	0.02
NP_610993.1	0
NP_611012.1	0.01
NP_611048.2	0.77
NP_611090.1	0
NP_611108.1	0
NP_611109.1	0
NP_611112.1	0
NP_611124.1	0
NP_611142.3	0
NP_611152.1	0.08
NP_611153.1	0.15
NP_611154.1	0.09
NP_611193.1	0.01
NP_611194.1	0
NP_611201.2	0
NP_611202.1	0
NP_611210.3	0.05
NP_611245.2	0.1
NP_611250.1	0
NP_611279.1	0.64
NP_611281.1	0
NP_611282.1	0.02
NP_611284.1	0.5
NP_611287.1	0
NP_611313.1	0.31
NP_611318.2	0
NP_611320.2	0.01
NP_611360.1	0.53
NP_611391.2	0.01
NP_611394.3	0
NP_611435.1	0
NP_611438.1	0
NP_611449.1	0.95
NP_611473.1	0
NP_611484.1	0.01
NP_611486.1	0
NP_611487.1	0.02
NP_611492.1	0.07
NP_611510.1	0
NP_611513.1	0.04
NP_611516.2	0
NP_611554.1	0
NP_611566.2	0.09
NP_611576.1	0
NP_611589.2	0
NP_611617.1	0
NP_611621.2	0
NP_611668.1	0
NP_611679.1	0
NP_611755.2	0
NP_611758.2	0.41
NP_611773.2	0
NP_611774.1	0
NP_611775.1	0
NP_611780.3	0.03
NP_611784.2	0
NP_611798.1	0.01
NP_611809.2	0
NP_611835.1	0.01
NP_611852.2	0.54
NP_611905.2	0
NP_611921.1	0
NP_611925.2	0
NP_611930.1	0.01
NP_611948.1	0
NP_611953.2	0
NP_611969.2	0.84
NP_611970.1	0
NP_611976.3	0.01
NP_611999.1	0
NP_612014.2	0.15
NP_612020.2	0.02
NP_612035.1	0
NP_612036.1	0
NP_612048.2	0
NP_612056.1	0
NP_612079.1	0.92
NP_612085.1	0.01
NP_612100.2	0.01
NP_647632.2	0.07
NP_647646.1	0
NP_647652.1	0
NP_647685.1	0.05
NP_647781.1	0.01
NP_647902.1	0.01
NP_647903.1	0.14
NP_647906.2	0.12
NP_647908.2	0.68
NP_647911.2	0.01
NP_647912.1	0
NP_647920.1	0.13
NP_647926.1	0
NP_647952.1	0.78
NP_647969.1	0
NP_647974.1	0.02
NP_648030.2	0.21
NP_648039.1	0
NP_648068.1	0
NP_648070.1	0
NP_648122.1	0
NP_648166.2	0.06
NP_648189.1	0
NP_648191.1	0.01
NP_648193.1	0.03
NP_648195.1	0.17
NP_648250.1	0.04
NP_648258.1	0.01
NP_648261.2	0.94
NP_648262.2	0.84
NP_648281.1	0
NP_648316.1	0.95
NP_648387.2	0
NP_648399.2	0.83
NP_648401.1	0
NP_648404.1	0
NP_648422.1	0
NP_648442.1	0
NP_648480.1	0.01
NP_648506.1	0
NP_648544.2	0
NP_648547.3	0.68
NP_648587.1	0.01
NP_648598.1	0
NP_648599.1	0
NP_648609.1	0
NP_648635.1	0.29
NP_648636.2	0.01
NP_648637.2	0
NP_648638.1	0.21
NP_648666.1	0.13
NP_648673.1	0.37
NP_648676.2	0
NP_648677.1	0.01
NP_648702.1	0
NP_648713.1	0
NP_648714.1	0
NP_648715.1	0.02
NP_648718.1	0
NP_648726.1	0
NP_648730.2	0.1
NP_648736.1	0.02
NP_648737.1	0
NP_648741.2	0
NP_648751.1	0
NP_648765.1	0.39
NP_648771.1	0
NP_648794.3	0.67
NP_648795.2	0.86
NP_648796.1	0.13
NP_648797.1	0.56
NP_648803.1	0
NP_648845.1	0.02
NP_648854.2	0
NP_648857.1	0.11
NP_648858.1	0.07
NP_648862.2	0.47
NP_648863.2	0.45
NP_648876.1	0
NP_648877.1	0
NP_648902.1	0.7
NP_648903.1	0.89
NP_648914.1	0
NP_648935.1	0.18
NP_648962.1	0
NP_648964.1	0
NP_648966.1	0.53
NP_648967.1	0
NP_648969.1	0.56
NP_648986.1	0
NP_649029.1	0.73
NP_649037.2	0
NP_649061.1	0
NP_649080.1	0.01
NP_649109.3	0
NP_649147.2	0.88
NP_649165.1	0
NP_649166.1	0
NP_649224.1	0.91
NP_649259.1	0.01
NP_649264.1	0.02
NP_649276.2	0
NP_649317.1	0
NP_649356.1	0.17
NP_649358.1	0.84
NP_649360.1	0.37
NP_649361.1	0.87
NP_649363.1	0.03
NP_649369.1	0.02
NP_649397.1	0
NP_649405.2	0
NP_649407.1	0
NP_649418.1	0.02
NP_649420.2	0
NP_649422.1	0
NP_649501.1	0.02
NP_649502.1	0
NP_649503.1	0
NP_649504.1	0
NP_649513.1	0
NP_649533.1	0
NP_649600.1	0.91
NP_649632.2	0
NP_649660.1	0
NP_649667.1	0
NP_649685.1	0
NP_649686.2	0
NP_649698.2	0
NP_649705.2	0
NP_649722.1	0
NP_649753.3	0
NP_649779.1	0.44
NP_649791.1	0
NP_649820.1	0
NP_649838.5	0.94
NP_649867.1	0.02
NP_649874.1	0.18
NP_649998.2	0
NP_650007.1	0.01
NP_650082.1	0
NP_650172.1	0.01
NP_650175.2	0
NP_650204.1	0
NP_650220.2	0
NP_650239.1	0
NP_650241.1	0
NP_650245.1	0
NP_650261.1	0
NP_650262.2	0.01
NP_650293.1	0.23
NP_650294.1	0
NP_650295.1	0
NP_650296.1	0.01
NP_650297.1	0.04
NP_650313.1	0
NP_650339.1	0.94
NP_650342.2	0.41
NP_650358.1	0
NP_650371.1	0.06
NP_650372.1	0.01
NP_650396.1	0.01
NP_650439.1	0
NP_650481.1	0.05
NP_650484.1	0
NP_650504.1	0
NP_650513.1	0
NP_650529.2	0
NP_650537.3	0.02
NP_650539.2	0
NP_650574.1	0.02
NP_650615.2	0
NP_650624.2	0
NP_650625.1	0
NP_650628.1	0.07
NP_650636.2	0.43
NP_650637.1	0.01
NP_650639.1	0
NP_650668.1	0
NP_650676.2	0
NP_650677.1	0.13
NP_650687.1	0.45
NP_650719.2	0
NP_650749.2	0
NP_650757.3	0.05
NP_650759.1	0.79
NP_650796.1	0
NP_650810.1	0
NP_650851.1	0.17
NP_650906.1	0
NP_650907.2	0.03
NP_650934.1	0.11
NP_650965.1	0
NP_650970.2	0.22
NP_650993.1	0.41
NP_651008.1	0.05
NP_651019.1	0
NP_651020.1	0
NP_651022.1	0
NP_651036.1	0.88
NP_651112.1	0.02
NP_651155.1	0
NP_651231.1	0.58
NP_651252.1	0
NP_651264.2	0.82
NP_651300.1	0
NP_651302.1	0
NP_651405.1	0
NP_651414.1	0.01
NP_651448.2	0
NP_651451.1	0.01
NP_651464.2	0
NP_651479.2	0
NP_651510.1	0
NP_651558.2	0.07
NP_651565.1	0.01
NP_651567.2	0.87
NP_651572.2	0.92
NP_651591.2	0.28
NP_651699.1	0
NP_651700.2	0
NP_651777.1	0
NP_651789.1	0
NP_651815.1	0
NP_651834.2	0.24
NP_651835.1	0
NP_651844.3	0.04
NP_651900.1	0
NP_651957.3	0.41
NP_651980.1	0.05
NP_652176.1	0
NP_652235.1	0.3
NP_652241.1	0
NP_652254.3	0.15
NP_652269.3	0.6
NP_652279.1	0.02
NP_652282.1	0.6
NP_652291.1	0
NP_652295.1	0.04
NP_652314.1	0.18
NP_652319.1	0
NP_652322.1	0
NP_652326.1	0
NP_652332.1	0
NP_652352.1	0
NP_652353.2	0
NP_652354.2	0
NP_652363.1	0
NP_652366.1	0.29
NP_652367.1	0
NP_652368.1	0.93
NP_652369.1	0
NP_652384.1	0
NP_652388.1	0.07
NP_652399.3	0.07
NP_652401.1	0.05
NP_652406.1	0
NP_652415.2	0.56
NP_652417.2	0.02
NP_652421.1	0
NP_652429.1	0
NP_652430.1	0.24
NP_652431.1	0.01
NP_652433.1	0
NP_652444.1	0.73
NP_652448.1	0
NP_652453.1	0
NP_652465.1	0.51
NP_652501.1	0
NP_652513.1	0.07
NP_652515.1	0.01
NP_652530.1	0
NP_652531.1	0.12
NP_652547.1	0.15
NP_652551.1	0
NP_652565.1	0
NP_652569.2	0
NP_652575.1	0.06
NP_652577.1	0
NP_652585.1	0.03
NP_652586.1	0.71
NP_652589.1	0
NP_652666.2	0
NP_652707.1	0.93
NP_652708.3	0.01
[truncated: 296 more rows]

## Sheet: Insect lin 3 (outgroup Z. nev)
Gene ID	P(detected | null model, t_nevadensis)
NP_001014539.1	1
NP_001014551.1	1
NP_001014639.1	1
NP_001014646.1	1
NP_001027041.1	1
NP_001027069.3	1
NP_001027092.1	1
NP_001027093.1	1
NP_001027094.1	1
NP_001027120.1	1
NP_001027142.1	0.99
NP_001027143.1	0.99
NP_001027144.2	0.99
NP_001027145.3	1
NP_001027165.1	0.97
NP_001027214.1	0.96
NP_001027216.2	0.98
NP_001027273.1	1
NP_001027417.1	1
NP_001027418.1	1
NP_001027419.1	1
NP_001033875.1	1
NP_001033876.1	1
NP_001033877.1	1
NP_001034001.1	1
NP_001034050.1	1
NP_001036347.1	0.99
NP_001036371.1	0.97
NP_001036690.1	1
NP_001036729.2	1
NP_001036778.1	1
NP_001096928.1	1
NP_001096929.2	1
NP_001096960.1	1
NP_001097166.1	1
NP_001097193.1	0.98
NP_001097246.3	1
NP_001097255.2	0.96
NP_001097303.2	1
NP_001097379.1	1
NP_001097444.1	0.97
NP_001097635.2	1
NP_001097683.1	1
NP_001097693.1	1
NP_001097771.1	1
NP_001097830.1	1
NP_001137765.1	1
NP_001137999.1	1
NP_001162726.1	1
NP_001162929.1	1
NP_001162948.1	0.99
NP_001163073.2	1
NP_001163074.1	0.99
NP_001163314.1	0.96
NP_001163338.1	1
NP_001163583.1	0.99
NP_001188562.1	0.98
NP_001188563.1	0.97
NP_001188822.1	0.98
NP_001188835.1	0.97
NP_001188920.1	1
NP_001189020.1	1
NP_001189083.1	1
NP_001189243.1	1
NP_001245915.1	0.97
NP_001246328.1	1
NP_001246715.1	1
NP_001246716.1	1
NP_001259207.1	1
NP_001259379.1	1
NP_001259810.1	1
NP_001259811.1	1
NP_001259848.1	0.98
NP_001259849.1	0.99
NP_001260076.1	1
NP_001260077.1	1
NP_001260078.1	1
NP_001260079.1	1
NP_001260080.1	1
NP_001260134.1	1
NP_001260263.1	1
NP_001260297.1	0.96
NP_001260568.1	1
NP_001260572.1	1
NP_001260728.1	1
NP_001260888.1	1
NP_001260923.1	1
NP_001260924.1	1
NP_001261059.1	1
NP_001261506.1	1
NP_001261507.1	1
NP_001261538.1	1
NP_001261706.1	0.98
NP_001261795.1	1
NP_001261891.1	1
NP_001262003.1	1
NP_001262186.1	1
NP_001262228.1	1
NP_001262381.1	1
NP_001262518.1	1
NP_001262751.1	1
NP_001262886.1	1
NP_001262887.1	1
NP_001263091.1	1
NP_001284767.1	0.99
NP_001284836.1	1
NP_001284907.1	1
NP_001285069.1	0.99
NP_001285104.1	1
NP_001285131.1	1
NP_001285430.1	1
NP_001285542.1	0.97
NP_001285555.1	1
NP_001285668.1	1
NP_001285670.1	1
NP_001285681.1	1
NP_001285845.1	1
NP_001285927.1	1
NP_001285928.1	1
NP_001285973.1	1
NP_001285974.1	1
NP_001286001.1	1
NP_001286080.1	1
NP_001286186.1	1
NP_001286225.1	1
NP_001286349.1	1
NP_001286390.1	1
NP_001286508.1	1
NP_001286509.1	1
NP_001286510.1	1
NP_001286541.1	1
NP_001286618.1	1
NP_001286655.1	1
NP_001286669.1	1
NP_001286685.1	1
NP_001286699.1	0.98
NP_001286735.1	1
NP_001286788.1	1
NP_001286789.1	1
NP_001286790.1	1
NP_001286877.1	1
NP_001286920.1	1
NP_001286980.1	0.99
NP_001287028.1	1
NP_001287056.1	1
NP_001287065.1	1
NP_001287081.1	0.99
NP_001287205.1	1
NP_001287308.1	1
NP_001287425.1	0.99
NP_001287426.1	0.99
NP_001287509.1	0.97
NP_001287512.1	0.98
NP_001287551.1	0.99
NP_001303428.1	1
NP_001303509.1	1
NP_001334691.1	1
NP_001334709.1	1
NP_001334710.1	1
NP_476952.1	1
NP_477033.1	1
NP_477291.1	1
NP_477292.1	1
NP_477376.1	1
NP_477493.2	1
NP_511087.1	1
NP_523472.2	1
NP_523729.3	1
NP_523747.1	0.99
NP_523798.1	1
NP_523918.1	0.96
NP_524095.1	1
NP_524135.3	1
NP_524256.1	1
NP_524342.3	0.99
NP_524413.1	0.99
NP_524506.1	0.98
NP_524510.1	1
NP_524539.1	1
NP_524588.1	1
NP_524589.1	1
NP_524590.1	1
NP_524591.1	0.98
NP_524835.1	1
NP_524882.2	1
NP_524893.2	0.97
NP_524981.2	1
NP_525029.2	1
NP_569838.1	1
NP_569849.1	1
NP_569891.1	1
NP_569901.1	1
NP_569907.1	0.97
NP_570037.1	1
NP_570056.1	1
NP_570057.1	1
NP_572251.1	1
NP_572255.1	1
NP_572284.4	1
NP_572479.1	1
NP_572513.1	1
NP_572534.1	1
NP_572586.2	1
NP_572676.2	1
NP_572677.2	0.97
NP_572678.1	1
NP_572691.1	1
NP_572737.1	1
NP_573100.1	0.97
NP_573369.1	1
NP_608419.1	0.98
NP_608505.1	1
NP_608531.1	1
NP_608552.1	0.99
NP_608555.2	1
NP_608566.1	0.97
NP_608605.1	1
NP_608686.1	1
NP_608850.1	1
NP_608872.1	1
NP_608939.2	1
NP_609020.3	1
NP_609024.1	1
NP_609031.2	1
NP_609050.1	1
NP_609198.1	1
NP_609222.1	1
NP_609242.2	1
NP_609294.1	1
NP_609329.3	1
NP_609415.1	1
NP_609511.3	1
NP_609518.1	1
NP_609528.3	1
NP_609539.1	1
NP_609705.1	1
NP_609748.1	1
NP_609785.1	1
NP_609927.1	1
NP_609956.1	1
NP_609958.1	1
NP_609986.1	0.99
NP_610219.2	1
NP_610307.2	0.98
NP_610358.1	1
NP_610445.1	1
NP_610480.2	1
NP_610550.1	1
NP_610566.1	1
NP_610574.1	1
NP_610610.1	1
NP_610666.1	1
NP_610669.1	1
NP_610725.1	1
NP_610782.1	0.99
NP_610785.1	1
NP_610811.1	1
NP_610955.1	1
NP_610956.1	1
NP_610959.2	1
NP_611045.1	1
NP_611068.3	1
NP_611102.1	1
NP_611204.2	1
NP_611235.1	1
NP_611276.1	1
NP_611283.1	0.98
NP_611312.1	0.99
NP_611319.1	0.99
NP_611437.2	0.98
NP_611441.1	1
NP_611469.1	1
NP_611478.1	1
NP_611507.1	1
NP_611529.1	1
NP_611560.1	0.99
NP_611562.2	1
NP_611593.1	1
NP_611613.1	1
NP_611631.1	1
NP_611696.2	0.99
NP_611697.1	1
NP_611710.1	1
NP_611711.1	0.96
NP_612088.2	0.98
NP_612108.1	1
NP_647637.1	1
NP_647697.2	1
NP_647722.1	1
NP_647725.1	1
NP_647734.1	1
NP_647778.1	0.99
NP_647782.1	1
NP_647925.1	0.98
NP_647956.2	1
NP_648454.1	1
NP_648628.1	1
NP_648672.1	1
NP_648801.2	1
NP_648859.1	1
NP_648891.1	0.98
NP_648931.1	1
NP_649041.1	1
NP_649125.1	1
NP_649257.1	1
NP_649269.1	1
NP_649314.2	0.98
NP_649348.1	1
NP_649366.1	1
NP_649386.1	0.98
NP_649403.1	1
NP_649429.1	1
NP_649447.5	1
NP_649612.1	0.99
NP_649704.3	1
NP_649721.2	1
NP_649815.1	1
NP_649830.2	1
NP_649872.2	1
NP_649946.1	1
NP_650009.1	1
NP_650044.1	1
NP_650164.1	1
NP_650225.2	1
NP_650251.1	0.96
NP_650485.1	1
NP_650535.1	0.96
NP_650675.1	1
NP_650698.1	1
NP_650706.1	1
NP_650741.1	1
NP_650788.1	1
NP_650807.1	1
NP_650946.3	0.99
NP_650999.1	1
NP_651194.1	1
NP_651579.1	0.96
NP_651711.1	0.97
NP_651749.1	1
NP_651770.1	1
NP_651830.1	0.99
NP_652252.1	0.97
NP_652261.1	1
NP_652325.2	0.99
NP_652387.1	1
NP_652578.1	1
NP_652658.1	1
NP_652721.1	1
NP_722607.1	0.98
NP_722733.1	0.98
NP_723211.1	1
NP_723403.1	1
NP_724079.2	1
NP_724182.1	1
NP_724580.1	1
NP_724825.2	1
NP_725040.2	0.99
NP_725103.1	0.99
NP_725104.1	1
NP_725105.1	1
NP_725220.1	1
NP_725385.1	0.97
NP_725418.1	1
NP_725529.1	1
NP_725776.1	1
NP_725795.2	1
NP_725841.1	1
NP_726121.3	1
NP_726509.1	1
NP_727479.1	1
NP_727523.1	1
NP_728227.1	1
NP_728749.1	1
NP_728750.1	1
NP_729037.1	1
NP_729101.2	1
NP_729690.1	1
NP_729797.1	1
NP_730429.2	1
NP_730622.1	1
NP_730678.1	1
NP_730797.2	1
NP_731042.1	1
NP_731043.1	1
NP_731227.1	1
NP_731407.2	1
NP_731491.2	1
NP_731492.1	1
NP_731505.1	1
NP_731783.1	1
NP_732816.1	0.99
NP_733158.1	1
NP_733343.1	1
NP_788055.2	1
NP_788279.1	1
NP_788402.1	0.97
NP_788477.1	0.99
NP_788568.1	1
NP_788725.1	1
NP_996113.2	0.98
NP_996272.1	1
NP_001014457.1	0
NP_001014505.1	0
NP_001014530.1	0.01
NP_001014532.1	0
NP_001014588.1	0
NP_001014611.1	0.11
NP_001014706.2	0.07
NP_001015164.3	0
NP_001027039.2	0.38
NP_001027081.1	0.37
NP_001027095.1	0.38
NP_001027096.1	0.37
NP_001027097.1	0
NP_001027098.1	0
NP_001027107.1	0.15
NP_001027108.1	0
NP_001027119.1	0.57
NP_001027121.3	0.55
NP_001027125.1	0.81
NP_001027126.1	0.06
NP_001027128.1	0.53
NP_001027129.2	0
NP_001027130.2	0.13
NP_001027131.1	0
NP_001027132.2	0.33
NP_001027133.1	0.06
NP_001027134.1	0.31
NP_001027136.1	0
NP_001027137.1	0
NP_001027139.1	0
NP_001027140.1	0
NP_001027141.1	0.63
NP_001027147.1	0.84
NP_001027150.1	0
NP_001027155.1	0
NP_001027156.1	0
NP_001027159.2	0
NP_001027160.2	0
NP_001027166.1	0.06
NP_001027167.1	0.6
NP_001027169.1	0.67
NP_001027174.1	0.24
NP_001027209.1	0
NP_001027210.1	0
NP_001027213.1	0.29
NP_001027217.1	0.02
NP_001027235.1	0.02
NP_001027253.1	0.02
NP_001027255.2	0.11
NP_001027256.1	0.07
NP_001027257.1	0
NP_001027258.1	0
NP_001027259.1	0
NP_001027260.2	0.2
NP_001027265.2	0.51
NP_001027276.1	0.36
NP_001027388.1	0
NP_001027393.1	0.31
NP_001027394.2	0.33
NP_001027397.1	0.01
NP_001027398.1	0.05
NP_001027399.1	0
NP_001027405.2	0.03
NP_001027406.1	0.09
NP_001027409.1	0.49
NP_001027410.1	0.9
NP_001027414.1	0.56
NP_001027445.1	0
NP_001027447.1	0
NP_001033838.1	0.17
NP_001033843.1	0
NP_001033860.1	0
NP_001033878.3	0.04
NP_001033916.1	0
NP_001033929.1	0.06
NP_001033937.1	0
NP_001033940.1	0
NP_001033942.1	0
NP_001033957.2	0.01
NP_001033962.1	0.62
NP_001033963.1	0.01
NP_001033964.1	0
NP_001033987.2	0.02
NP_001033993.1	0.01
NP_001034004.1	0.19
NP_001034027.2	0
NP_001034062.1	0.01
NP_001036255.1	0
NP_001036256.2	0.52
NP_001036273.2	0.87
NP_001036334.1	0
NP_001036336.1	0.07
NP_001036337.1	0.07
NP_001036365.1	0
NP_001036380.2	0.76
NP_001036384.1	0.01
NP_001036395.2	0.21
NP_001036404.1	0
NP_001036537.1	0.4
NP_001036558.1	0
NP_001036587.1	0
NP_001036616.1	0.38
NP_001036631.1	0.95
NP_001036699.1	0.42
NP_001036714.1	0
NP_001036743.1	0
NP_001036758.1	0
NP_001096858.1	0.34
NP_001096887.1	0
NP_001096901.1	0
NP_001096903.2	0
NP_001096923.1	0
NP_001096932.1	0.01
NP_001096962.1	0
NP_001096972.1	0.08
NP_001097014.1	0
NP_001097015.1	0.48
NP_001097019.1	0
NP_001097028.1	0
NP_001097029.1	0.11
NP_001097032.2	0
NP_001097034.2	0
NP_001097061.1	0
NP_001097062.2	0
NP_001097073.1	0
NP_001097076.1	0
NP_001097081.1	0
NP_001097082.1	0
NP_001097083.1	0
NP_001097084.1	0
NP_001097090.2	0.6
NP_001097095.1	0
NP_001097096.1	0
NP_001097103.1	0
NP_001097104.2	0
NP_001097130.1	0
NP_001097142.1	0
NP_001097146.1	0.23
NP_001097149.2	0.24
NP_001097150.1	0
NP_001097152.1	0.02
NP_001097161.1	0.02
NP_001097165.1	0.01
NP_001097170.1	0
NP_001097171.2	0
NP_001097172.1	0
NP_001097187.1	0
NP_001097195.1	0.02
NP_001097196.1	0
NP_001097204.1	0.01
NP_001097206.1	0
NP_001097207.1	0
NP_001097208.1	0.03
NP_001097209.1	0
NP_001097213.2	0
NP_001097223.1	0
NP_001097229.1	0.9
NP_001097230.1	0.95
NP_001097231.1	0
NP_001097233.1	0
NP_001097248.1	0.94
NP_001097253.1	0
NP_001097257.1	0
NP_001097265.1	0
NP_001097266.1	0
NP_001097267.1	0
NP_001097269.1	0.01
NP_001097281.1	0.01
NP_001097282.1	0
NP_001097289.1	0
NP_001097291.1	0
NP_001097292.2	0.36
NP_001097298.2	0.89
NP_001097299.1	0
NP_001097300.2	0.06
NP_001097314.1	0
NP_001097326.1	0
NP_001097329.1	0
NP_001097330.1	0.12
NP_001097347.1	0
NP_001097348.1	0
NP_001097349.1	0
NP_001097351.1	0
NP_001097357.1	0
NP_001097358.1	0.11
NP_001097364.1	0
NP_001097380.1	0
NP_001097385.1	0.02
NP_001097386.1	0.05
NP_001097397.1	0
NP_001097401.1	0
NP_001097408.1	0
NP_001097410.1	0
NP_001097411.1	0.01
NP_001097412.1	0
NP_001097413.1	0.42
NP_001097419.1	0.94
NP_001097420.1	0.88
NP_001097430.1	0
NP_001097434.1	0.82
NP_001097443.1	0
NP_001097458.2	0.39
NP_001097459.1	0.28
NP_001097460.1	0
NP_001097464.1	0.01
NP_001097465.1	0
NP_001097466.1	0
NP_001097478.3	0
NP_001097479.2	0
NP_001097491.1	0.07
NP_001097507.1	0.24
NP_001097552.1	0
NP_001097559.1	0
NP_001097575.2	0.14
NP_001097576.1	0
NP_001097591.1	0
NP_001097596.1	0.23
NP_001097604.1	0.01
NP_001097617.1	0.54
NP_001097618.1	0
NP_001097619.1	0.03
NP_001097634.1	0
NP_001097636.1	0
NP_001097637.1	0
NP_001097642.2	0.07
NP_001097648.1	0
NP_001097662.2	0.08
NP_001097671.1	0.01
NP_001097682.1	0
NP_001097686.4	0
NP_001097688.1	0.52
NP_001097709.1	0.01
NP_001097710.1	0.54
NP_001097732.1	0.63
NP_001097733.2	0
NP_001097737.1	0.1
NP_001097753.2	0.22
NP_001097765.2	0
NP_001097769.2	0.74
NP_001097790.1	0.01
NP_001097791.1	0.25
NP_001097817.1	0
NP_001097821.1	0
NP_001097822.2	0
NP_001097832.1	0
NP_001097838.1	0
NP_001097870.2	0.04
NP_001097938.1	0.09
NP_001097941.1	0
NP_001097945.1	0.37
NP_001097950.1	0.03
NP_001097956.1	0
NP_001097973.1	0.03
NP_001097976.1	0.34
NP_001097979.1	0
NP_001097980.1	0
NP_001097983.1	0.09
NP_001097984.1	0.09
NP_001104078.2	0
NP_001104375.2	0
NP_001104382.3	0.01
NP_001104474.1	0
NP_001137635.1	0.56
NP_001137665.1	0
NP_001137681.1	0
NP_001137692.1	0.61
NP_001137702.1	0
NP_001137730.1	0
NP_001137731.1	0
NP_001137734.1	0.93
NP_001137735.1	0.93
NP_001137755.1	0
NP_001137757.2	0.21
NP_001137789.1	0.01
NP_001137794.1	0
NP_001137827.1	0.01
NP_001137836.1	0.15
NP_001137837.1	0.91
NP_001137838.1	0.88
NP_001137845.1	0
NP_001137864.1	0
NP_001137865.1	0
NP_001137867.1	0
NP_001137870.1	0
NP_001137871.1	0.12
NP_001137874.1	0
NP_001137884.1	0.1
NP_001137895.1	0.05
NP_001137902.1	0.79
NP_001137967.1	0
NP_001137983.2	0.03
NP_001138035.1	0.02
NP_001138049.1	0.07
NP_001138058.1	0
NP_001138059.2	0
NP_001138060.1	0.03
NP_001138073.1	0
NP_001138084.1	0
NP_001138096.1	0
NP_001138106.1	0.5
NP_001138107.1	0.54
NP_001138171.1	0.67
NP_001138172.1	0.71
NP_001138173.1	0
NP_001138199.1	0.37
NP_001138201.1	0
NP_001138202.1	0
NP_001138213.1	0.01
NP_001162659.2	0
NP_001162660.1	0
NP_001162677.1	0.02
NP_001162700.1	0.03
NP_001162703.1	0.77
NP_001162775.1	0.85
NP_001162776.1	0
NP_001162811.1	0
NP_001162856.1	0
NP_001162860.1	0
NP_001162861.1	0.02
NP_001162864.1	0.01
NP_001162865.1	0
NP_001162866.1	0
NP_001162872.1	0
NP_001162892.1	0.03
NP_001162893.1	0
NP_001162953.1	0
NP_001162954.1	0
NP_001162955.1	0
NP_001162956.1	0
NP_001162971.1	0
NP_001162982.1	0
NP_001162985.1	0.09
NP_001163002.1	0
NP_001163009.2	0.08
NP_001163010.1	0
NP_001163011.1	0.27
NP_001163013.1	0
NP_001163014.1	0.48
NP_001163023.1	0
NP_001163043.1	0
NP_001163091.1	0
NP_001163105.1	0
NP_001163106.1	0
NP_001163120.1	0
NP_001163121.1	0
NP_001163125.1	0
NP_001163157.1	0
NP_001163159.1	0
NP_001163160.1	0
NP_001163170.1	0
NP_001163180.1	0
NP_001163192.1	0.58
NP_001163193.1	0.01
NP_001163212.1	0
NP_001163236.1	0
NP_001163245.1	0.01
NP_001163252.2	0
NP_001163261.1	0
NP_001163262.1	0
NP_001163266.1	0
NP_001163267.1	0
NP_001163268.1	0
NP_001163269.1	0
NP_001163284.1	0
NP_001163285.1	0
NP_001163291.1	0.6
NP_001163292.1	0.63
NP_001163301.1	0.02
NP_001163333.1	0.04
NP_001163334.1	0.04
NP_001163341.1	0
NP_001163353.1	0.05
NP_001163365.2	0.07
NP_001163376.1	0
NP_001163377.1	0
NP_001163378.1	0.44
NP_001163401.1	0.03
NP_001163404.1	0.37
NP_001163405.1	0.38
NP_001163406.1	0.37
NP_001163407.1	0.02
NP_001163411.1	0.01
NP_001163412.1	0.05
NP_001163424.1	0
NP_001163425.2	0
NP_001163439.1	0.77
NP_001163443.1	0.02
NP_001163444.1	0.02
NP_001163448.2	0.24
NP_001163459.1	0.01
NP_001163461.1	0
NP_001163483.1	0
NP_001163491.1	0.01
NP_001163534.1	0
NP_001163539.1	0.01
NP_001163543.1	0
NP_001163544.1	0
NP_001163545.1	0
NP_001163546.2	0.03
NP_001163552.1	0
NP_001163555.1	0.17
NP_001163567.1	0.89
NP_001163568.1	0.91
NP_001163584.1	0.04
NP_001163593.1	0
NP_001163594.1	0
NP_001163595.1	0.02
NP_001163601.1	0.3
NP_001163637.1	0
NP_001163658.1	0.05
NP_001163677.1	0.05
NP_001163678.1	0
NP_001163701.1	0
NP_001163752.1	0.85
NP_001163770.1	0.08
NP_001163862.1	0
NP_001188370.1	0
NP_001188538.1	0
NP_001188539.1	0
NP_001188555.1	0
NP_001188556.1	0
NP_001188557.1	0
NP_001188661.1	0
NP_001188682.1	0
NP_001188703.1	0
NP_001188716.1	0.03
NP_001188717.1	0.02
NP_001188722.1	0
NP_001188728.1	0.21
NP_001188734.1	0
NP_001188756.1	0
NP_001188787.1	0
NP_001188789.2	0
NP_001188792.1	0.58
NP_001188797.1	0
NP_001188801.2	0
NP_001188804.1	0
NP_001188810.1	0
NP_001188812.1	0.01
NP_001188813.2	0
NP_001188816.1	0.39
NP_001188818.1	0.03
NP_001188821.1	0
NP_001188839.1	0
NP_001188843.1	0
NP_001188852.1	0
NP_001188853.1	0.07
NP_001188854.1	0
NP_001188855.1	0.93
NP_001188863.1	0.02
NP_001188866.1	0
NP_001188902.1	0
NP_001188906.1	0
NP_001188907.1	0.82
NP_001188922.1	0
NP_001188943.1	0
NP_001188944.1	0
NP_001188945.1	0
NP_001188947.1	0.87
NP_001188959.1	0.91
NP_001188961.1	0
NP_001188967.1	0
NP_001188968.1	0
NP_001188978.1	0.03
NP_001188980.1	0.04
NP_001188981.1	0
NP_001188982.1	0
NP_001188983.1	0
NP_001188997.1	0
NP_001189006.2	0
NP_001189013.1	0.01
NP_001189014.1	0
NP_001189024.1	0.94
NP_001189025.1	0
NP_001189033.2	0.18
NP_001189040.1	0.13
NP_001189052.1	0
NP_001189053.1	0.31
NP_001189061.1	0
NP_001189062.1	0.07
NP_001189063.1	0
NP_001189080.1	0
NP_001189082.1	0.84
NP_001189084.1	0.82
NP_001189087.1	0
NP_001189106.1	0
NP_001189107.1	0.05
NP_001189110.1	0.12
NP_001189113.1	0
NP_001189117.1	0
NP_001189118.1	0
NP_001189119.1	0
NP_001189130.1	0.05
NP_001189133.2	0
NP_001189134.2	0.03
NP_001189135.1	0.03
NP_001189138.1	0
NP_001189142.1	0
NP_001189179.1	0
NP_001189191.1	0.02
NP_001189193.1	0
NP_001189206.1	0.03
NP_001189207.1	0
NP_001189218.2	0
NP_001189229.1	0
NP_001189241.1	0
NP_001189242.1	0.04
NP_001189244.1	0
NP_001189245.1	0
NP_001189254.1	0.52
NP_001189263.1	0.3
NP_001189264.2	0.09
NP_001189265.2	0
NP_001189297.1	0.48
NP_001189302.1	0.03
NP_001189312.1	0
NP_001189316.1	0.02
NP_001189317.1	0.03
NP_001189328.1	0
NP_001245445.1	0
NP_001245446.1	0
NP_001245459.1	0.52
NP_001245468.1	0.13
NP_001245487.1	0
NP_001245517.1	0
NP_001245518.1	0
NP_001245520.1	0
NP_001245521.1	0
NP_001245522.1	0
NP_001245523.1	0
NP_001245524.1	0
NP_001245525.1	0
NP_001245526.1	0.06
NP_001245538.1	0
NP_001245539.1	0
NP_001245540.1	0
NP_001245542.1	0
NP_001245546.1	0
NP_001245561.1	0
NP_001245563.1	0
NP_001245569.1	0
NP_001245570.1	0.21
NP_001245578.1	0
NP_001245579.1	0.02
NP_001245580.1	0.04
NP_001245585.1	0
NP_001245617.1	0.01
NP_001245643.1	0.06
NP_001245664.1	0.1
NP_001245677.1	0
NP_001245724.1	0
NP_001245735.1	0.07
NP_001245738.1	0
NP_001245757.1	0
NP_001245761.1	0
NP_001245770.1	0.13
NP_001245781.1	0
NP_001245783.1	0
NP_001245784.1	0
NP_001245785.1	0
NP_001245837.1	0.16
NP_001245838.1	0
NP_001245849.1	0
NP_001245850.1	0
NP_001245859.1	0
NP_001245868.1	0.06
NP_001245887.1	0
NP_001245901.2	0.25
NP_001245903.1	0
NP_001245920.1	0
NP_001245940.1	0
NP_001245945.1	0
NP_001245948.1	0.79
NP_001245963.1	0.02
NP_001245964.1	0
NP_001245965.1	0
NP_001245985.1	0
NP_001245986.1	0
NP_001245988.1	0
NP_001245989.1	0
NP_001245990.1	0
NP_001245992.1	0
NP_001246017.1	0.22
NP_001246024.1	0.06
NP_001246028.1	0.02
NP_001246030.1	0
NP_001246035.1	0
NP_001246036.1	0.44
NP_001246040.1	0
NP_001246041.1	0.43
NP_001246044.1	0.05
NP_001246052.1	0
NP_001246056.1	0
NP_001246068.1	0
NP_001246069.1	0.07
NP_001246070.1	0.13
NP_001246071.1	0.08
NP_001246072.1	0.12
NP_001246106.1	0
NP_001246160.1	0.39
NP_001246183.1	0
NP_001246190.1	0.01
NP_001246197.1	0.08
NP_001246212.1	0.67
NP_001246219.1	0
NP_001246248.2	0.12
NP_001246249.1	0.03
NP_001246250.1	0.06
NP_001246252.1	0
NP_001246260.1	0
NP_001246262.1	0
NP_001246264.1	0.21
NP_001246270.1	0.01
NP_001246273.1	0.04
NP_001246274.1	0.01
NP_001246275.1	0
NP_001246279.1	0.03
NP_001246281.1	0
NP_001246285.1	0.22
NP_001246287.1	0
NP_001246299.1	0.11
NP_001246324.1	0
NP_001246329.1	0
NP_001246335.1	0
NP_001246336.1	0.95
NP_001246341.1	0.01
NP_001246342.1	0
NP_001246343.1	0.03
NP_001246344.1	0
NP_001246345.1	0.01
NP_001246346.1	0
NP_001246348.1	0
NP_001246366.1	0
NP_001246368.1	0.02
NP_001246369.1	0.4
NP_001246382.1	0
NP_001246383.1	0
NP_001246385.1	0
NP_001246386.1	0
NP_001246387.1	0
NP_001246388.1	0
NP_001246389.1	0
NP_001246390.1	0.03
NP_001246404.1	0
NP_001246405.1	0
NP_001246413.1	0.23
NP_001246414.1	0
NP_001246415.1	0
NP_001246416.1	0.01
NP_001246435.1	0
NP_001246436.1	0
NP_001246437.1	0.45
NP_001246438.1	0
NP_001246440.1	0
NP_001246444.1	0
NP_001246452.1	0.51
NP_001246456.1	0
NP_001246459.1	0
NP_001246476.1	0
NP_001246481.1	0.01
NP_001246497.1	0
NP_001246518.1	0
NP_001246520.1	0.63
NP_001246522.1	0
NP_001246536.1	0.03
NP_001246586.1	0
NP_001246594.1	0
NP_001246604.1	0
NP_001246605.1	0
NP_001246611.1	0
NP_001246612.1	0
NP_001246634.1	0.77
NP_001246638.1	0.01
NP_001246644.1	0
NP_001246646.1	0.04
NP_001246650.1	0.03
NP_001246658.1	0
NP_001246664.1	0
NP_001246666.1	0.08
NP_001246686.1	0
NP_001246709.1	0
NP_001246718.1	0.04
NP_001246719.1	0.03
NP_001246726.1	0.06
NP_001246736.1	0.09
NP_001246737.1	0
NP_001246744.1	0
NP_001246756.1	0
NP_001246758.1	0.01
NP_001246767.1	0.05
NP_001246772.1	0
NP_001246773.1	0
NP_001246774.1	0.1
NP_001246791.1	0
NP_001246794.1	0.08
NP_001246818.1	0.02
NP_001246826.1	0
NP_001246829.1	0
NP_001246832.1	0
NP_001246854.1	0.16
NP_001246858.1	0.26
NP_001246861.1	0
NP_001246878.1	0
NP_001246883.1	0
NP_001246884.1	0
NP_001246885.1	0
NP_001246886.1	0
NP_001246902.1	0.13
NP_001246924.1	0
NP_001246925.1	0
NP_001246961.1	0
NP_001246967.1	0
NP_001246979.1	0
NP_001246980.1	0
NP_001247009.1	0
NP_001247035.1	0.03
NP_001247038.1	0
NP_001247039.1	0
NP_001247040.1	0.03
NP_001247041.1	0.19
NP_001247057.1	0.02
NP_001247073.1	0
NP_001247074.1	0.03
NP_001247079.1	0.01
NP_001247082.1	0
NP_001247085.1	0.05
NP_001247093.1	0
NP_001247094.1	0
NP_001247127.1	0
NP_001247148.1	0
NP_001247173.1	0
NP_001247174.1	0
NP_001247180.1	0.08
NP_001247181.1	0
NP_001247182.1	0
NP_001247194.1	0
NP_001247200.1	0.72
NP_001247238.1	0
NP_001247246.1	0
NP_001247247.1	0.01
NP_001247248.1	0.06
NP_001247249.1	0
NP_001247250.1	0
NP_001247291.1	0
NP_001247294.1	0.06
NP_001247299.1	0.07
NP_001247308.1	0.04
NP_001247315.1	0.5
NP_001247316.1	0
NP_001247336.1	0
NP_001247337.1	0
NP_001247338.1	0
NP_001247357.1	0.6
NP_001247363.1	0
NP_001247374.1	0
NP_001259091.1	0.01
NP_001259110.1	0
NP_001259113.1	0
NP_001259121.1	0.58
NP_001259141.1	0.05
NP_001259142.1	0.06
NP_001259180.1	0
NP_001259181.1	0
NP_001259185.1	0
NP_001259205.1	0
NP_001259206.1	0
NP_001259231.1	0
NP_001259232.1	0
NP_001259314.1	0.02
NP_001259315.1	0
NP_001259338.1	0.01
NP_001259422.1	0
NP_001259433.1	0
NP_001259451.1	0.03
NP_001259482.1	0
NP_001259514.1	0.02
NP_001259515.1	0.08
NP_001259516.1	0.08
NP_001259574.1	0
NP_001259595.1	0.01
NP_001259596.1	0
NP_001259597.1	0.5
NP_001259603.1	0.03
NP_001259625.1	0.4
NP_001259626.1	0.4
NP_001259627.1	0.39
NP_001259634.1	0
NP_001259642.1	0.02
NP_001259652.1	0
NP_001259653.1	0
NP_001259681.1	0
NP_001259683.1	0
NP_001259704.1	0.08
NP_001259757.1	0.46
NP_001259758.1	0.11
NP_001259759.1	0.17
NP_001259761.1	0
NP_001259776.1	0
NP_001259781.1	0
NP_001259782.1	0
NP_001259783.1	0
NP_001259784.1	0
NP_001259797.1	0
NP_001259812.1	0.62
NP_001259819.1	0
NP_001259882.1	0.9
NP_001259888.1	0
NP_001259893.1	0
NP_001259900.1	0.01
NP_001259916.1	0.36
NP_001259932.1	0.01
NP_001259933.1	0.02
NP_001259935.1	0
NP_001259936.1	0.01
NP_001259937.1	0
NP_001259938.1	0
NP_001259942.1	0
NP_001259947.1	0
NP_001259948.1	0
NP_001259949.1	0
NP_001259960.1	0.01
NP_001259985.1	0
NP_001259999.1	0.07
NP_001260009.1	0
NP_001260043.1	0
NP_001260045.1	0
NP_001260110.1	0
NP_001260115.1	0.58
NP_001260116.1	0
NP_001260125.1	0.04
NP_001260141.1	0.01
NP_001260165.1	0.95
NP_001260184.1	0
NP_001260185.1	0
NP_001260186.1	0
NP_001260236.1	0
NP_001260249.1	0.02
NP_001260254.1	0.06
NP_001260294.1	0
NP_001260295.1	0
NP_001260298.1	0
NP_001260315.1	0.01
NP_001260322.1	0
NP_001260323.1	0
NP_001260324.1	0
NP_001260334.1	0
NP_001260359.1	0
NP_001260360.1	0.01
NP_001260367.1	0
NP_001260374.1	0.01
NP_001260387.1	0
NP_001260389.1	0
NP_001260400.1	0
NP_001260409.1	0.01
NP_001260422.1	0
NP_001260433.1	0.04
NP_001260438.1	0.1
NP_001260443.1	0
NP_001260444.1	0
NP_001260446.1	0
NP_001260468.1	0
NP_001260469.1	0
NP_001260470.1	0
NP_001260471.1	0
NP_001260474.1	0.04
NP_001260477.1	0
NP_001260478.1	0.08
NP_001260479.1	0.1
NP_001260497.1	0
NP_001260505.1	0
NP_001260507.1	0.06
NP_001260524.1	0
NP_001260525.1	0
NP_001260546.1	0.23
NP_001260551.1	0
NP_001260552.1	0
NP_001260553.1	0
NP_001260560.1	0.01
NP_001260564.1	0
NP_001260570.1	0
NP_001260571.1	0.49
NP_001260574.1	0.03
NP_001260611.1	0.08
NP_001260614.1	0
NP_001260617.1	0.34
NP_001260631.1	0.01
NP_001260665.1	0
NP_001260666.1	0
NP_001260680.1	0.43
NP_001260681.1	0.52
NP_001260682.1	0.18
NP_001260705.2	0
NP_001260715.1	0
NP_001260721.1	0
NP_001260741.1	0.09
NP_001260754.1	0
NP_001260755.1	0
NP_001260767.1	0
NP_001260813.1	0
NP_001260827.1	0.12
NP_001260828.1	0.11
NP_001260829.1	0.11
NP_001260833.1	0.07
NP_001260840.1	0
NP_001260911.1	0
NP_001260943.1	0.12
NP_001260945.1	0.2
NP_001260947.1	0.01
NP_001260953.1	0.01
NP_001260973.1	0
NP_001260975.1	0.01
NP_001260976.1	0
NP_001260989.1	0
NP_001261002.1	0.01
NP_001261003.1	0
NP_001261004.1	0
NP_001261036.1	0
NP_001261072.3	0
NP_001261082.1	0
NP_001261104.1	0
NP_001261106.1	0
NP_001261107.1	0.01
NP_001261108.1	0
NP_001261109.1	0
NP_001261110.1	0
NP_001261126.1	0
NP_001261131.1	0
NP_001261134.1	0.68
NP_001261150.1	0
NP_001261160.1	0
NP_001261194.1	0
NP_001261221.1	0
NP_001261268.1	0.01
NP_001261274.1	0.01
NP_001261303.1	0
NP_001261335.1	0.71
NP_001261386.1	0
NP_001261389.1	0.03
NP_001261416.1	0.2
NP_001261460.1	0.48
NP_001261518.1	0.05
NP_001261540.1	0.53
NP_001261554.1	0
NP_001261561.1	0.43
NP_001261562.1	0
NP_001261598.1	0
NP_001261611.1	0
NP_001261647.1	0.88
NP_001261671.1	0.02
NP_001261686.1	0.74
NP_001261688.1	0
NP_001261725.1	0.03
NP_001261740.1	0.12
NP_001261741.1	0
NP_001261777.1	0
NP_001261789.2	0
NP_001261790.1	0.17
NP_001261791.1	0.03
NP_001261792.1	0
NP_001261800.1	0.44
NP_001261834.1	0.01
NP_001261838.1	0
NP_001261854.1	0.03
NP_001261855.1	0
NP_001261856.1	0
NP_001261857.1	0.02
NP_001261858.1	0
NP_001261880.1	0.17
NP_001261889.1	0.63
NP_001261905.1	0.17
NP_001261933.1	0
NP_001261936.1	0.04
NP_001261966.1	0.27
NP_001261980.1	0.94
NP_001261996.1	0.01
NP_001262002.1	0
NP_001262004.2	0.07
NP_001262010.1	0.04
NP_001262011.1	0
NP_001262012.1	0
NP_001262013.1	0.01
NP_001262054.1	0
NP_001262087.1	0.31
NP_001262120.1	0.03
NP_001262123.1	0
NP_001262129.1	0.08
NP_001262132.1	0
NP_001262136.1	0.01
NP_001262146.1	0
NP_001262154.1	0.01
NP_001262190.1	0.45
NP_001262194.1	0
NP_001262201.1	0
NP_001262203.1	0
NP_001262257.1	0
NP_001262266.1	0
NP_001262268.1	0
NP_001262275.1	0
NP_001262322.1	0.02
NP_001262341.1	0
NP_001262358.1	0.63
NP_001262368.1	0
NP_001262378.1	0
NP_001262382.1	0
NP_001262386.1	0
NP_001262387.1	0
NP_001262389.1	0.3
NP_001262399.1	0.09
NP_001262436.1	0.76
NP_001262437.1	0.74
NP_001262438.1	0.08
NP_001262498.1	0.04
NP_001262500.1	0.95
NP_001262512.1	0
NP_001262526.1	0.14
NP_001262532.1	0.07
NP_001262537.1	0
NP_001262570.1	0
NP_001262606.1	0.19
NP_001262607.1	0.16
NP_001262610.1	0.01
NP_001262611.1	0
NP_001262628.1	0
NP_001262642.1	0.52
NP_001262643.1	0.54
NP_001262700.1	0.01
NP_001262721.1	0.81
NP_001262728.1	0.21
NP_001262739.1	0
NP_001262749.1	0.05
NP_001262753.1	0
NP_001262815.1	0.04
NP_001262816.1	0
NP_001262823.1	0.01
NP_001262824.1	0.1
NP_001262836.1	0.92
NP_001262854.1	0
NP_001262875.1	0.16
NP_001262912.1	0.48
NP_001262913.1	0.49
NP_001262933.1	0.08
NP_001262955.1	0
NP_001262958.1	0
NP_001262991.1	0.2
NP_001262992.1	0.22
NP_001263004.1	0.01
NP_001263012.1	0.23
NP_001263039.1	0
NP_001263043.1	0
NP_001263056.1	0.94
NP_001263121.1	0
NP_001263173.1	0
NP_001284766.1	0
NP_001284768.1	0
NP_001284808.1	0
NP_001284809.1	0
NP_001284838.1	0
NP_001284848.1	0
NP_001284856.1	0
NP_001284858.1	0
NP_001284876.1	0
NP_001284877.1	0
NP_001284883.1	0.06
NP_001284891.1	0
NP_001284894.1	0.01
NP_001284895.1	0
NP_001284910.1	0
NP_001284911.1	0
NP_001284939.1	0.15
NP_001284953.1	0
NP_001284980.1	0
NP_001284981.1	0
NP_001284982.1	0
NP_001284984.1	0
NP_001285007.1	0
NP_001285020.1	0
NP_001285021.1	0
NP_001285038.1	0.02
NP_001285041.1	0.65
NP_001285062.1	0.05
NP_001285063.1	0.52
NP_001285064.1	0
NP_001285065.1	0
NP_001285066.1	0
NP_001285081.1	0.06
NP_001285082.1	0.07
NP_001285093.1	0.29
NP_001285105.1	0.95
NP_001285106.1	0.69
NP_001285110.1	0
NP_001285113.1	0
NP_001285115.1	0.01
NP_001285116.1	0
NP_001285118.1	0.05
NP_001285119.1	0
NP_001285135.1	0.32
NP_001285152.1	0
NP_001285175.1	0.04
NP_001285186.1	0.65
NP_001285187.1	0.68
NP_001285252.1	0.02
NP_001285255.1	0
NP_001285272.1	0
NP_001285273.1	0
NP_001285281.1	0.01
NP_001285341.1	0
NP_001285368.1	0.01
NP_001285370.1	0.45
NP_001285377.1	0
NP_001285402.1	0.52
NP_001285405.1	0.93
NP_001285423.1	0
NP_001285424.1	0.11
NP_001285479.1	0
NP_001285502.1	0
NP_001285504.1	0.06
NP_001285544.1	0
NP_001285550.1	0.01
NP_001285561.1	0.72
NP_001285562.1	0.17
NP_001285563.1	0
NP_001285576.1	0.02
NP_001285577.1	0.07
NP_001285597.1	0
NP_001285598.1	0
NP_001285605.1	0
NP_001285606.1	0
NP_001285609.1	0.08
NP_001285630.1	0
NP_001285643.1	0
NP_001285644.1	0.19
NP_001285646.1	0
NP_001285664.1	0
NP_001285686.1	0
NP_001285691.1	0.47
NP_001285716.1	0
NP_001285728.1	0.01
NP_001285746.1	0.09
NP_001285774.1	0
NP_001285776.1	0.72
NP_001285782.1	0
NP_001285817.1	0.03
NP_001285818.1	0
NP_001285819.1	0
NP_001285829.1	0
NP_001285835.1	0
NP_001285837.1	0.01
NP_001285838.1	0.22
NP_001285841.1	0
NP_001285842.1	0
NP_001285846.1	0
NP_001285852.1	0.74
NP_001285855.1	0
NP_001285856.1	0.36
NP_001285866.1	0.02
NP_001285884.1	0.09
NP_001285888.1	0
NP_001285900.1	0
NP_001285906.1	0.02
NP_001285911.1	0.11
NP_001285920.1	0
NP_001285925.1	0
NP_001285934.1	0
NP_001285936.1	0
NP_001285940.1	0.03
NP_001285944.1	0
NP_001285945.1	0
NP_001285965.1	0.03
NP_001285967.1	0
NP_001285972.1	0
NP_001285978.1	0
NP_001285994.1	0
NP_001285995.1	0
NP_001285996.1	0
NP_001286006.1	0
NP_001286007.1	0
NP_001286008.1	0
NP_001286010.1	0
NP_001286020.1	0.1
NP_001286021.1	0.32
NP_001286023.1	0
NP_001286026.1	0
NP_001286027.1	0.74
NP_001286035.1	0
NP_001286040.1	0
NP_001286052.1	0.11
NP_001286060.1	0.26
NP_001286061.1	0.25
NP_001286062.1	0
NP_001286063.1	0.01
NP_001286064.1	0.87
NP_001286065.1	0.11
NP_001286081.1	0
NP_001286092.1	0
NP_001286097.1	0
NP_001286098.1	0
NP_001286104.1	0.05
NP_001286114.1	0.02
NP_001286128.1	0
NP_001286129.1	0
NP_001286134.1	0.19
NP_001286138.1	0
NP_001286146.1	0.33
NP_001286147.1	0.26
NP_001286148.1	0.33
NP_001286154.1	0
NP_001286164.1	0.02
NP_001286165.1	0.01
NP_001286166.1	0.02
NP_001286167.1	0
NP_001286180.1	0.08
NP_001286184.1	0
NP_001286191.1	0
NP_001286194.1	0.02
NP_001286195.1	0.05
NP_001286216.1	0.18
NP_001286217.1	0
NP_001286218.1	0
NP_001286227.1	0.19
NP_001286231.1	0
NP_001286232.1	0.19
NP_001286233.1	0.18
NP_001286234.1	0.19
NP_001286235.1	0.19
NP_001286272.1	0.95
NP_001286273.1	0.01
NP_001286276.1	0.84
NP_001286279.1	0.1
NP_001286280.1	0.25
NP_001286290.1	0
NP_001286332.1	0
NP_001286333.1	0
NP_001286364.1	0.03
NP_001286372.1	0.01
NP_001286378.1	0.19
NP_001286380.1	0
NP_001286384.1	0
NP_001286386.1	0
NP_001286392.1	0
NP_001286399.1	0
NP_001286422.1	0.05
NP_001286440.1	0.15
NP_001286463.1	0
NP_001286465.1	0
NP_001286490.1	0
NP_001286491.1	0
NP_001286500.1	0
NP_001286501.1	0
NP_001286502.1	0
NP_001286504.1	0.01
NP_001286505.1	0
NP_001286512.1	0
NP_001286513.1	0
NP_001286516.1	0
NP_001286520.1	0.01
NP_001286522.1	0.24
NP_001286531.1	0.56
NP_001286534.1	0
NP_001286536.1	0.09
NP_001286542.1	0
NP_001286543.1	0
NP_001286552.1	0.92
NP_001286556.1	0.04
NP_001286557.1	0
NP_001286558.1	0
NP_001286559.1	0
NP_001286560.1	0.04
NP_001286567.1	0.57
NP_001286569.1	0.78
NP_001286584.1	0
NP_001286585.1	0
NP_001286586.1	0
NP_001286594.1	0
NP_001286622.1	0
NP_001286623.1	0
NP_001286625.1	0.03
NP_001286626.1	0
NP_001286632.1	0
NP_001286633.1	0
NP_001286648.1	0.01
NP_001286663.1	0
NP_001286681.1	0
NP_001286687.1	0
NP_001286688.1	0
NP_001286705.1	0
NP_001286710.1	0
NP_001286711.1	0
NP_001286715.1	0.01
NP_001286719.1	0
NP_001286720.1	0
NP_001286737.1	0.85
NP_001286759.1	0.84
NP_001286760.1	0.3
NP_001286762.1	0
NP_001286764.1	0
NP_001286767.1	0.8
NP_001286772.1	0
NP_001286799.1	0
NP_001286858.1	0
NP_001286859.1	0
NP_001286879.1	0.01
NP_001286890.1	0
NP_001286905.1	0.7
NP_001286911.1	0
NP_001286922.1	0.46
NP_001286928.1	0.06
NP_001286935.1	0.08
NP_001286958.1	0.02
NP_001286959.1	0.02
NP_001286968.1	0.05
NP_001286969.1	0.01
NP_001287020.1	0
NP_001287023.1	0
NP_001287025.1	0.01
NP_001287029.1	0.69
NP_001287030.1	0.66
NP_001287036.1	0.03
NP_001287049.1	0.94
NP_001287059.1	0.21
NP_001287063.1	0
NP_001287087.1	0
NP_001287090.1	0
NP_001287094.1	0.56
NP_001287104.1	0.05
NP_001287110.1	0
NP_001287116.1	0
NP_001287117.1	0
NP_001287129.1	0.19
NP_001287133.1	0
NP_001287147.1	0
NP_001287148.1	0.01
NP_001287149.1	0
NP_001287165.1	0
NP_001287167.1	0
NP_001287168.1	0
NP_001287170.1	0
NP_001287172.1	0
NP_001287234.1	0.01
NP_001287237.1	0
NP_001287245.1	0.08
NP_001287248.1	0
NP_001287251.1	0
NP_001287265.1	0
NP_001287278.1	0.03
NP_001287312.1	0.02
NP_001287315.1	0
NP_001287317.1	0.89
NP_001287322.1	0
NP_001287362.1	0
NP_001287377.1	0
NP_001287392.1	0
NP_001287393.1	0.1
NP_001287418.1	0
NP_001287427.1	0.53
NP_001287458.1	0.19
NP_001287462.1	0
NP_001287477.1	0.7
NP_001287507.1	0
NP_001287530.1	0
NP_001287531.1	0.07
NP_001287546.1	0.54
NP_001287547.1	0.53
NP_001287548.1	0.19
NP_001287549.1	0.65
NP_001287557.1	0.39
NP_001287585.1	0
NP_001287588.1	0.08
NP_001287594.1	0
NP_001287603.1	0
NP_001287605.1	0.02
NP_001287607.1	0
NP_001287611.1	0.02
NP_001287612.1	0.02
NP_001303304.1	0.8
NP_001303311.1	0
NP_001303324.1	0
NP_001303339.1	0
NP_001303358.1	0
NP_001303361.1	0
NP_001303386.1	0
NP_001303387.1	0
NP_001303392.1	0.14
NP_001303397.1	0.25
NP_001303400.1	0.09
NP_001303401.1	0.07
NP_001303413.1	0
NP_001303434.1	0.13
NP_001303448.1	0
NP_001303482.1	0.62
NP_001303483.1	0
NP_001303499.1	0
NP_001303506.1	0
NP_001303510.1	0.82
NP_001303528.1	0.27
NP_001303542.1	0.01
NP_001303554.1	0
NP_001303589.1	0.02
NP_001334676.1	0
NP_001334677.1	0.76
NP_001334683.1	0.11
NP_001334686.1	0
NP_001334689.1	0.06
NP_001334696.1	0.28
NP_001334712.1	0
NP_001334715.1	0.86
NP_001334716.1	0.87
NP_001334717.1	0.85
NP_001334740.1	0.35
NP_001334744.1	0
NP_001334745.1	0.86
NP_476634.1	0
NP_476644.1	0
NP_476645.1	0
NP_476655.1	0
NP_476664.2	0.01
NP_476675.1	0
NP_476677.2	0
NP_476678.1	0
NP_476718.1	0
NP_476719.2	0
NP_476752.1	0.01
NP_476783.1	0.61
NP_476785.1	0.01
NP_476800.1	0
NP_476856.1	0.52
NP_476889.1	0
NP_476944.1	0
NP_477050.1	0
NP_477051.1	0
NP_477103.1	0.01
NP_477115.1	0.84
NP_477151.1	0
NP_477214.1	0.21
NP_477309.1	0.05
NP_477328.2	0
NP_477465.1	0
NP_477476.1	0.07
NP_477491.1	0.19
NP_511053.2	0
NP_511060.2	0.03
NP_511067.3	0
NP_511072.2	0
NP_511088.1	0.76
NP_511116.2	0.06
NP_511121.1	0
NP_523406.1	0
NP_523438.1	0
NP_523482.1	0
NP_523542.1	0.9
NP_523549.1	0
NP_523550.3	0.01
NP_523594.1	0
NP_523614.1	0
NP_523623.1	0
NP_523682.3	0.04
NP_523744.1	0
NP_523752.1	0
NP_523766.1	0
NP_523818.2	0.24
NP_523866.2	0
NP_523875.2	0
NP_523892.1	0
NP_523906.2	0
NP_523956.1	0
NP_523978.1	0.03
NP_523979.1	0
NP_523980.1	0
NP_523981.1	0.19
NP_524057.2	0.01
NP_524083.2	0.03
NP_524086.1	0.18
NP_524088.2	0
NP_524089.2	0
NP_524090.2	0
NP_524091.1	0.42
NP_524092.2	0.01
NP_524093.2	0.09
NP_524094.2	0
NP_524114.1	0
NP_524136.2	0.03
NP_524137.2	0.03
NP_524138.1	0.12
NP_524139.1	0
NP_524188.1	0
NP_524286.1	0
NP_524295.1	0
NP_524299.1	0.07
NP_524323.2	0
NP_524329.1	0.31
NP_524346.1	0.91
NP_524388.1	0
NP_524390.2	0.02
NP_524422.1	0
NP_524443.2	0
NP_524477.3	0
NP_524491.1	0.08
NP_524498.2	0.01
NP_524499.2	0
NP_524508.1	0.31
NP_524512.2	0.01
NP_524531.2	0.18
NP_524587.1	0.03
NP_524604.2	0.02
NP_524773.2	0
NP_524782.2	0.47
NP_524859.2	0
NP_524898.1	0.01
NP_524906.1	0
NP_524982.1	0.01
NP_524983.1	0.55
NP_524995.2	0.49
NP_525000.1	0.03
NP_525060.1	0
NP_525067.2	0
NP_525072.2	0.02
NP_525087.2	0
NP_525095.2	0.57
NP_536741.1	0.54
NP_536778.2	0
NP_536779.2	0.14
NP_536780.3	0
NP_536781.2	0
NP_536782.2	0.05
NP_542444.1	0.94
NP_569854.1	0
NP_569855.2	0.02
NP_569857.1	0.1
NP_569861.1	0
NP_569862.3	0
NP_569864.1	0
NP_569868.1	0
NP_569878.1	0
NP_569888.1	0
NP_569889.2	0.56
NP_569890.1	0
NP_569892.1	0.31
NP_569894.2	0
NP_569895.1	0
NP_569922.1	0
NP_569936.2	0.11
NP_569942.2	0
NP_569974.2	0
NP_569975.1	0
NP_569985.1	0
NP_569986.1	0
NP_569998.1	0
NP_570000.1	0
NP_570003.1	0.89
NP_570031.1	0
NP_570032.1	0
NP_570033.1	0.03
NP_570034.1	0.02
NP_570036.3	0
NP_570039.1	0
NP_570040.1	0.04
NP_570041.1	0
NP_570042.1	0
NP_570043.1	0
NP_570044.1	0
NP_570045.1	0
NP_570047.1	0
NP_570055.2	0
NP_570067.1	0
NP_570086.1	0
NP_572149.2	0
NP_572150.1	0
NP_572153.1	0
NP_572156.1	0.01
NP_572157.1	0
NP_572158.1	0.04
NP_572161.1	0
NP_572172.1	0.04
NP_572177.2	0.02
NP_572179.1	0.13
NP_572184.1	0
NP_572190.1	0.2
NP_572191.2	0.02
NP_572200.1	0
NP_572201.2	0
NP_572206.1	0.01
NP_572210.1	0
NP_572211.1	0
NP_572213.1	0
NP_572214.2	0
NP_572223.1	0
NP_572227.1	0
NP_572244.1	0.08
NP_572265.1	0
NP_572272.1	0
NP_572283.1	0.52
NP_572379.1	0.17
NP_572386.1	0
NP_572393.1	0
NP_572394.2	0
NP_572398.1	0.04
NP_572399.1	0.06
NP_572429.1	0
NP_572430.1	0
[truncated: 1,381 more rows]
