# Supplementary material for: Many, but not all, lineage-specific genes can be explained by homology detection failure
Source: PLoS Biol. 2020 Nov 2;18(11):e3000862. doi: 10.1371/journal.pbio.3000862 (PMC7660931; doi:10.1371/journal.pbio.3000862)
Supplement: S4 Table — (XLSX) [file pbio.3000862.s004.xlsx]

## Sheet: Sheet1
	S. castellii					M. domestica
		102 BUSCOS	15 BUSCO subset 1	15 BUSCO subset 2			125 BUSCOs	15 BUSCO subset 1	15 BUSCO subset 2
	102 BUSCOS					125 BUSCOs
	15 BUSCO subset 1	0.995				15 BUSCO subset 1	0.994
	15 BUSCO subset 2	0.923	0.901			15 BUSCO subset 2	0.984	0.971
	K. waltii					A. aegypti
		102 BUSCOS	15 BUSCO subset 1	15 BUSCO subset 2			125 BUSCOs	15 BUSCO subset 1	15 BUSCO subset 2
	102 BUSCOS					125 BUSCOs
	15 BUSCO subset 1	0.985				15 BUSCO subset 1	0.996
	15 BUSCO subset 2	0.984	0.989			15 BUSCO subset 2	0.972	0.958
	A. nidulans					Z. nevadensis
		102 BUSCOS	15 BUSCO subset 1	15 BUSCO subset 2			125 BUSCOs	15 BUSCO subset 1	15 BUSCO subset 2
	102 BUSCOS					125 BUSCOs
	15 BUSCO subset 1	0.962				15 BUSCO subset 1	0.992
	15 BUSCO subset 2	0.929	0.962			15 BUSCO subset 2	0.969	0.958
