# Supplementary material for: Many, but not all, lineage-specific genes can be explained by homology detection failure
Source: PLoS Biol. 2020 Nov 2;18(11):e3000862. doi: 10.1371/journal.pbio.3000862 (PMC7660931; doi:10.1371/journal.pbio.3000862)
Supplement: S6 Table — (XLSX) [file pbio.3000862.s006.xlsx]

## Sheet: Sheet1
Gene name	In YGOB with syntenic locus identified in at least one non-sensu stricto species?	Significant annotated ortholog at syntenic locus in at least one outgroup?	Ortholog ID (YGOB)	Paralogs present in any species?	Which species with two copies?	GO annotation for meiosis/prospore?
YBR201C-A	Y	Y	KLLA0E23211g (K. lactis), Agos_YGOB_YBR201C-A (A. gos), Kwal_YGOB_YBR201C-A (K. waltii), NCAS0C02160 (S. castellii)	N	n/a	N
REG2	Y	Y	NCAS0I01680 (S. cast), KLLA0F04345g (K. lac), ABL095W (A. gos), Kwal_56.23018 (K. wal)	Y	Sensu strictus, S. castellii, other post-WGDs	N
YSW1	Y	Y	NCAS0I02430 (S. cast), KLLA0C03784g (K. lac), AFR604C (A. gos), Kwal_56.22618 (K. wal)	Y	Sensu strictus, S. castellii, other post-WGDs	Y
CBS1	Y	Y	NCAS0A02590 (S. cast), KLLA0B03212g (K. lac), AER066W (A. gos), Kwal_23.4192 (K. wal)	N	n/a	N
YDR042C	Y	N	n/a	N	n/a	N
YEL057C	Y	N	n/a	N	n/a	N
Spo13	Y	Y	NCAS0G00890 (S. cast), KLLA0E03323g (K. lac), AFR407C (A. gos), Kwal_47.18271 (K. wal)	N	n/a	Y
Cup1-2	N	n/a	n/a	Y	S. cerevisiae only	N
Rec104	Y	Y	KLLA0E15533g (K. lac), Kwal_14.1025 (K. wal)	N	n/a	Y
YJL118W	Y	N	n/a	N	n/a	N
Irc18	N	n/a	n/a	Y	Sensu strictus only	Y
HAP4	Y	Y	NCAS0A04490 (S. cast), KLLA0F13838g (K. lac), ABL047W (A. gos), Kwal_26.7720 (K. wal)	N	n/a	N
YLR042C	N	n/a	n/a	N	n/a	N
SRL2	N	n/a	n/a	N	n/a	N
SLZ1	Y	Y	NCAS0G01670 (S. cast), KLLA0F20856g (K. lac)	N	n/a	N
YNL019C	N	n/a	n/a	Y	Sensu strictus only	N
Zeo1	Y	Y	CAGL0E02255g (C. gla),	N	n/a	N
Mpc54	Y	Y	AGR274C (A. gos), Kwal_56.23256 (K. wal),	N	n/a	Y
Hua2	Y	N	n/a	N	n/a	N
GRE1	Y	Y	NCAS0A00920 (S. cast), Kwal_56.24200 (K. wal)	Y	Sensu strictus only	N
CSM4	Y	Y	KLLA0D03366g (K. lac), AFL084W (A. gos), Kwal_56.24033 (K. wal)	Y	Sensu strictus only	Y
SMA1	Y	N	n/a	N	n/a	Y
YPR027C	Y	N	n/a	Y	Sensu strictus only	N
YPR078C	Y	N	n/a	N	n/a	N
HUG1	Y	N	n/a	N	n/a	N
